# Supplementary material for: Referral challenges and outcomes of neonates received at Muhimbili National Hospital, Dar es Salaam, Tanzania
Source: PLoS One. 2022 Jun 15;17(6):e0269479. doi: 10.1371/journal.pone.0269479 (PMC9200315; doi:10.1371/journal.pone.0269479)
Supplement: S1 Data — (XLSX) [file pone.0269479.s002.xlsx]

## Sheet: database_V1_Mpokigwa EXCEL
Study_no.	Gestation_age_in_weeks	Sex	Birth Weight_in_Kg	Mode_of_delivery	Notification_pretransfer	neonate_escorted	escort_personnel	Training_newbornCare	Sugar_measured_pretransfer	Oxygen_checked_pretransfer	Temp_checked_pretransfer	Mode_of_transport	temperature in centigrade on admission	CRT in Sec on admission	SPO2 on admission	RBG in mmol/L on admission	Ambulance_checklist	oxygen_supply	oxygen_delivery_intact	incubator	resuscitation_equip	medicines	monitoring_equip	intravenous_fluids	suctioning_appara	outcome	Combined_effect	Gestational_age	Weight	monitoring_during_transport	Temperature_category	CRT_category	SPO2_category	RBG_category2	Age in days	age_group2
N1	28	Female	1	SVD	No	Yes	nurse attendant	No	No	No	No	Ambulance	36.8	< 3	97	4.8	applicable	Yes	No	No	No	Yes	No	No	No	dead	0	28 - 33	1.0 - 1.4	No	Normal (36.5 - 37.5)	Normal CRT (< 3 seconds)	Normal (> or = 90%)	Normal (2.5 - 8.3)	5	2 - 6
N2	26	Female	1.7	C/S	No	Yes	family member	No	not applicable	not applicable	not applicable	private car/taxi	37	< 3	97	4.8	not applicable	not applicable	not applicable	not applicable	not applicable	not applicable	not applicable	not applicable	not applicable	Alive	0	< 28	1.5 - 2.4	No	Normal (36.5 - 37.5)	Normal CRT (< 3 seconds)	Normal (> or = 90%)	Normal (2.5 - 8.3)	16	7-28
N3	40	Male	2	SVD	No	Yes	nurse attendant	No	Yes	Yes	Yes	Ambulance	37.1	< 3	96	8.1	applicable	Yes	Yes	No	Yes	Yes	Yes	Yes	No	dead	0	> or = 37	1.5 - 2.4	No	Normal (36.5 - 37.5)	Normal CRT (< 3 seconds)	Normal (> or = 90%)	Normal (2.5 - 8.3)	2	2 - 6
N4	32	Female	1.7	SVD	No	Yes	registered nurse	Yes	Yes	Yes	Yes	Ambulance	36.7	< 3	95	4.1	applicable	Yes	Yes	No	Yes	Yes	No	Yes	Yes	Alive	0	28 - 33	1.5 - 2.4	No	Normal (36.5 - 37.5)	Normal CRT (< 3 seconds)	Normal (> or = 90%)	Normal (2.5 - 8.3)	1	0-1
N5	39	Male	2.9	C/S	No	Yes	registered nurse	No	No	No	No	Ambulance	36.8	< 3	98	6.7	applicable	Yes	Yes	No	Yes	Yes	Yes	Yes	Yes	Alive	0	> or = 37	> or = 2.5	No	Normal (36.5 - 37.5)	Normal CRT (< 3 seconds)	Normal (> or = 90%)	Normal (2.5 - 8.3)	4	2 - 6
N6	38	Male	4	SVD	No	Yes	registered nurse	Yes	No	No	No	Ambulance	37	< 3	98	4.9	applicable	No	not applicable	No	Yes	No	No	Yes	No	Alive	0	> or = 37	> or = 2.5	Yes	Normal (36.5 - 37.5)	Normal CRT (< 3 seconds)	Normal (> or = 90%)	Normal (2.5 - 8.3)	0	0-1
N7	37	Female	4.2	C/S	No	Yes	registered nurse	No	Yes	Yes	Yes	Ambulance	37.6	< 3	96	5.4	applicable	Yes	Yes	No	Yes	No	Yes	Yes	Yes	Alive	0	> or = 37	> or = 2.5	Yes	Fever (> 37.5)	Normal CRT (< 3 seconds)	Normal (> or = 90%)	Normal (2.5 - 8.3)	6	2 - 6
N8	38	Male	3.8	C/S	No	Yes	nurse attendant	No	Yes	Yes	Yes	Ambulance	38.3	< 3	89	5.1	applicable	Yes	Yes	No	Yes	Yes	Yes	Yes	Yes	Alive	1	> or = 37	> or = 2.5	No	Fever (> 37.5)	Normal CRT (< 3 seconds)	Hypoxia (< 90%)	Normal (2.5 - 8.3)	0	0-1
N9	38	Male	3.1	SVD	No	Yes	registered nurse	No	No	No	Yes	Ambulance	36.7	< 3	93	2.4	applicable	Yes	No	No	No	Yes	Yes	Yes	Yes	dead	1	> or = 37	> or = 2.5	No	Normal (36.5 - 37.5)	Normal CRT (< 3 seconds)	Normal (> or = 90%)	Hypoglycemia (< 2.5)	0	0-1
N10	38	Male	2.53	SVD	No	No	registered nurse	No	not applicable	not applicable	not applicable	private car/taxi	36.8	< 3	97	5.8	not applicable	not applicable	not applicable	not applicable	not applicable	not applicable	not applicable	not applicable	not applicable	Alive	0	> or = 37	> or = 2.5	No	Normal (36.5 - 37.5)	Normal CRT (< 3 seconds)	Normal (> or = 90%)	Normal (2.5 - 8.3)	1	0-1
N11	29	Male	1	SVD	No	Yes	registered nurse	Yes	No	No	Yes	Ambulance	36.1	< 3	97	4.1	applicable	Yes	Yes	No	No	Yes	Yes	Yes	Yes	Alive	1	28 - 33	1.0 - 1.4	No	Hypothermia (< 36.5)	Normal CRT (< 3 seconds)	Normal (> or = 90%)	Normal (2.5 - 8.3)	9	7-28
N12	38	Female	2.5	SVD	No	Yes	registered nurse	Yes	No	No	Yes	Ambulance	38.1	< 3	15	2.3	applicable	Yes	Yes	No	Yes	Yes	Yes	Yes	Yes	Alive	2	> or = 37	> or = 2.5	No	Fever (> 37.5)	Normal CRT (< 3 seconds)	Hypoxia (< 90%)	Hypoglycemia (< 2.5)	1	0-1
N13	36	Male	2.5	SVD	No	Yes	registered nurse	Yes	No	No	Yes	Ambulance	36.1	< 3	99	4	applicable	Yes	No	No	Yes	Yes	Yes	Yes	Yes	Alive	1	34 - 36	> or = 2.5	No	Hypothermia (< 36.5)	Normal CRT (< 3 seconds)	Normal (> or = 90%)	Normal (2.5 - 8.3)	6	2 - 6
N14	40	Female	4.4	C/S	Yes	Yes	registered nurse	Yes	No	No	Yes	Ambulance	37	< 3	99	6.4	applicable	Yes	No	No	No	No	Yes	Yes	Yes	Alive	0	> or = 37	> or = 2.5	No	Normal (36.5 - 37.5)	Normal CRT (< 3 seconds)	Normal (> or = 90%)	Normal (2.5 - 8.3)	5	2 - 6
N15	38	Female	2.5	SVD	Yes	Yes	registered nurse	Yes	No	No	Yes	Ambulance	36.8	< 3	98	5	applicable	Yes	Yes	No	No	No	No	Yes	Yes	Alive	0	> or = 37	> or = 2.5	No	Normal (36.5 - 37.5)	Normal CRT (< 3 seconds)	Normal (> or = 90%)	Normal (2.5 - 8.3)	5	2 - 6
N16	34	Female	1.2	SVD	No	Yes	registered nurse	Yes	No	No	Yes	Ambulance	36.7	< 3	96	4	applicable	Yes	Yes	No	No	No	No	Yes	Yes	Alive	0	34 - 36	1.0 - 1.4	Yes	Normal (36.5 - 37.5)	Normal CRT (< 3 seconds)	Normal (> or = 90%)	Normal (2.5 - 8.3)	2	2 - 6
N17	39	Female	3.4	SVD	No	Yes	registered nurse	Yes	Yes	Yes	Yes	Ambulance	36	> 3	68	2.2	applicable	Yes	Yes	No	Yes	Yes	Yes	Yes	No	Alive	4	> or = 37	> or = 2.5	No	Hypothermia (< 36.5)	Prolonged CRT (> 3 seconds)	Hypoxia (< 90%)	Hypoglycemia (< 2.5)	1	0-1
N18	39	Male	2.9	C/S	No	Yes	registered nurse	No	No	Yes	Yes	Ambulance	36.7	< 3	77	4.4	applicable	Yes	No	No	Yes	Yes	Yes	Yes	Yes	Alive	1	> or = 37	> or = 2.5	Yes	Normal (36.5 - 37.5)	Normal CRT (< 3 seconds)	Hypoxia (< 90%)	Normal (2.5 - 8.3)	0	0-1
N19	36	Female	1.7	SVD	No	Yes	nurse attendant	Yes	Yes	Yes	Yes	Ambulance	37	< 3	97	5.1	applicable	Yes	Yes	No	Yes	Yes	Yes	Yes	No	Alive	0	34 - 36	1.5 - 2.4	Yes	Normal (36.5 - 37.5)	Normal CRT (< 3 seconds)	Normal (> or = 90%)	Normal (2.5 - 8.3)	0	0-1
N20	36	Male	1.8	SVD	No	Yes	nurse attendant	Yes	Yes	Yes	Yes	Ambulance	38	< 3	97	4.6	applicable	Yes	Yes	No	Yes	Yes	Yes	Yes	No	Alive	0	34 - 36	1.5 - 2.4	Yes	Fever (> 37.5)	Normal CRT (< 3 seconds)	Normal (> or = 90%)	Normal (2.5 - 8.3)	0	0-1
N21	38	Male	3.3	SVD	No	Yes	registered nurse	Yes	Yes	Yes	Yes	Ambulance	38	< 3	97	4.5	applicable	Yes	Yes	No	No	Yes	Yes	Yes	Yes	Alive	0	> or = 37	> or = 2.5	Yes	Fever (> 37.5)	Normal CRT (< 3 seconds)	Normal (> or = 90%)	Normal (2.5 - 8.3)	0	0-1
N22	37	Male	3	SVD	No	Yes	registered nurse	Yes	No	No	Yes	Ambulance	39	< 3	96	1.7	applicable	Yes	No	No	Yes	Yes	No	Yes	No	Alive	1	> or = 37	> or = 2.5	No	Fever (> 37.5)	Normal CRT (< 3 seconds)	Normal (> or = 90%)	Hypoglycemia (< 2.5)	0	0-1
N23	28	Female	1.6	SVD	Yes	Yes	registered nurse	No	No	No	No	Ambulance	36.7	< 3	96	5.8	applicable	Yes	No	No	No	Yes	Yes	Yes	No	Alive	0	28 - 33	1.5 - 2.4	No	Normal (36.5 - 37.5)	Normal CRT (< 3 seconds)	Normal (> or = 90%)	Normal (2.5 - 8.3)	2	2 - 6
N24	28	Male	1.6	SVD	Yes	Yes	registered nurse	No	No	No	No	Ambulance	36.6	< 3	98	3.8	applicable	Yes	Yes	No	No	Yes	Yes	Yes	No	Alive	0	28 - 33	1.5 - 2.4	No	Normal (36.5 - 37.5)	Normal CRT (< 3 seconds)	Normal (> or = 90%)	Normal (2.5 - 8.3)	2	2 - 6
N25	39	Female	3.8	SVD	No	Yes	family member	No	not applicable	not applicable	not applicable	private car/taxi	37.1	< 3	97	1.8	applicable	No	not applicable	No	No	No	No	No	No	Alive	1	> or = 37	> or = 2.5	No	Normal (36.5 - 37.5)	Normal CRT (< 3 seconds)	Normal (> or = 90%)	Hypoglycemia (< 2.5)	1	0-1
N26	31	Female	1.8	SVD	No	Yes	nurse attendant	Yes	No	No	Yes	Ambulance	36.2	< 3	97	2.3	applicable	Yes	No	No	Yes	Yes	Yes	Yes	No	Alive	2	28 - 33	1.5 - 2.4	No	Hypothermia (< 36.5)	Normal CRT (< 3 seconds)	Normal (> or = 90%)	Hypoglycemia (< 2.5)	0	0-1
N27	38	Male	3	SVD	Yes	Yes	registered nurse	No	No	No	No	Ambulance	36.5	> 3	94	2.1	applicable	Yes	No	No	No	Yes	Yes	Yes	Yes	dead	2	> or = 37	> or = 2.5	No	Normal (36.5 - 37.5)	Prolonged CRT (> 3 seconds)	Normal (> or = 90%)	Hypoglycemia (< 2.5)	0	0-1
N28	40	Female	2.9	C/S	No	Yes	nurse attendant	No	No	Yes	No	Ambulance	37.4	< 3	98	5	applicable	Yes	Yes	No	Yes	No	Yes	No	Yes	Alive	0	> or = 37	> or = 2.5	No	Normal (36.5 - 37.5)	Normal CRT (< 3 seconds)	Normal (> or = 90%)	Normal (2.5 - 8.3)	1	0-1
N29	34	Female	2.3	SVD	No	Yes	registered nurse	No	No	No	No	Ambulance	36.23	> 3	98	7.2	applicable	Yes	Yes	No	Yes	No	No	No	Yes	Alive	2	34 - 36	1.5 - 2.4	No	Hypothermia (< 36.5)	Prolonged CRT (> 3 seconds)	Normal (> or = 90%)	Normal (2.5 - 8.3)	0	0-1
N30	36	Male	1.7	SVD	No	Yes	nurse attendant	No	No	No	No	Ambulance	37.61	< 3	76	8.6	applicable	Yes	Yes	No	No	Yes	Yes	Yes	Yes	dead	1	34 - 36	1.5 - 2.4	No	Fever (> 37.5)	Normal CRT (< 3 seconds)	Hypoxia (< 90%)	Hyperglycemia (> 8.3)	1	0-1
N31	40	Female	4	SVD	No	Yes	nurse attendant	No	Yes	Yes	Yes	Ambulance	37	< 3	84	4.1	applicable	Yes	Yes	No	No	No	No	No	No	Alive	1	> or = 37	> or = 2.5	No	Normal (36.5 - 37.5)	Normal CRT (< 3 seconds)	Hypoxia (< 90%)	Normal (2.5 - 8.3)	6	2 - 6
N32	38	Female	3.3	SVD	No	Yes	nurse attendant	Yes	Yes	Yes	Yes	Ambulance	36.3	< 3	98	5.1	applicable	Yes	Yes	No	Yes	Yes	No	Yes	Yes	Alive	1	> or = 37	> or = 2.5	Yes	Hypothermia (< 36.5)	Normal CRT (< 3 seconds)	Normal (> or = 90%)	Normal (2.5 - 8.3)	1	0-1
N33	32	Male	1.7	C/S	Yes	Yes	registered nurse	Yes	Yes	Yes	Yes	Ambulance	36.4	< 3	97	4.3	applicable	Yes	Yes	No	No	No	Yes	No	No	Alive	1	28 - 33	1.5 - 2.4	Yes	Hypothermia (< 36.5)	Normal CRT (< 3 seconds)	Normal (> or = 90%)	Normal (2.5 - 8.3)	0	0-1
N34	38	Male	3.2	SVD	No	Yes	registered nurse	No	No	Yes	Yes	Ambulance	37	< 3	97	6.2	applicable	Yes	Yes	No	Yes	Yes	Yes	Yes	Yes	Alive	0	> or = 37	> or = 2.5	Yes	Normal (36.5 - 37.5)	Normal CRT (< 3 seconds)	Normal (> or = 90%)	Normal (2.5 - 8.3)	0	0-1
N35	38	Female	3.1	SVD	No	Yes	nurse attendant	No	Yes	Yes	Yes	Ambulance	38.1	< 3	100	4	applicable	Yes	Yes	No	No	No	No	No	No	Alive	0	> or = 37	> or = 2.5	No	Fever (> 37.5)	Normal CRT (< 3 seconds)	Normal (> or = 90%)	Normal (2.5 - 8.3)	7	7-28
N36	39	Female	3.7	SVD	No	Yes	registered nurse	No	No	No	Yes	Ambulance	36	> 3	43	9.2	applicable	No	not applicable	No	Yes	Yes	Yes	Yes	Yes	dead	3	> or = 37	> or = 2.5	No	Hypothermia (< 36.5)	Prolonged CRT (> 3 seconds)	Hypoxia (< 90%)	Hyperglycemia (> 8.3)	1	0-1
N37	39	Female	3.2	C/S	No	Yes	nurse attendant	No	Yes	Yes	Yes	Ambulance	36.4	< 3	85	10	applicable	Yes	No	No	No	No	No	No	No	dead	2	> or = 37	> or = 2.5	No	Hypothermia (< 36.5)	Normal CRT (< 3 seconds)	Hypoxia (< 90%)	Hyperglycemia (> 8.3)	0	0-1
N38	29	Male	1.55	SVD	No	Yes	family member	No	not applicable	not applicable	not applicable	private car/taxi	37.1	< 3	82	8.7	not applicable	not applicable	not applicable	not applicable	not applicable	not applicable	not applicable	not applicable	not applicable	Alive	1	28 - 33	1.5 - 2.4	No	Normal (36.5 - 37.5)	Normal CRT (< 3 seconds)	Hypoxia (< 90%)	Hyperglycemia (> 8.3)	9	7-28
N39	40	Male	3.8	SVD	No	Yes	family member	No	not applicable	not applicable	not applicable	tricyclic (Bajaji)	36.8	< 3	94	5.9	not applicable	not applicable	not applicable	not applicable	not applicable	not applicable	not applicable	not applicable	not applicable	Alive	0	> or = 37	> or = 2.5	No	Normal (36.5 - 37.5)	Normal CRT (< 3 seconds)	Normal (> or = 90%)	Normal (2.5 - 8.3)	5	2 - 6
N40	32	Female	1.7	SVD	No	Yes	registered nurse	No	No	No	No	Ambulance	35.51	< 3	98	3.2	applicable	Yes	No	No	No	No	No	No	No	Alive	1	28 - 33	1.5 - 2.4	No	Hypothermia (< 36.5)	Normal CRT (< 3 seconds)	Normal (> or = 90%)	Normal (2.5 - 8.3)	0	0-1
N41	39	Male	2.7	C/S	Yes	Yes	registered nurse	Yes	No	No	No	Ambulance	36.2	< 3	98	6.7	applicable	No	not applicable	No	Yes	Yes	Yes	Yes	Yes	Alive	1	> or = 37	> or = 2.5	No	Hypothermia (< 36.5)	Normal CRT (< 3 seconds)	Normal (> or = 90%)	Normal (2.5 - 8.3)	1	0-1
N42	39	Male	3.7	SVD	No	Yes	family member	No	not applicable	not applicable	not applicable	private car/taxi	37.5	< 3	98	7.5	not applicable	not applicable	not applicable	not applicable	not applicable	not applicable	not applicable	not applicable	not applicable	Alive	0	> or = 37	> or = 2.5	No	Normal (36.5 - 37.5)	Normal CRT (< 3 seconds)	Normal (> or = 90%)	Normal (2.5 - 8.3)	4	2 - 6
N43	36	Female	3.6	C/S	No	Yes	registered nurse	No	No	Yes	Yes	Ambulance	37.2	< 3	95	4.4	applicable	Yes	No	No	Yes	Yes	Yes	Yes	Yes	Alive	0	34 - 36	> or = 2.5	Yes	Normal (36.5 - 37.5)	Normal CRT (< 3 seconds)	Normal (> or = 90%)	Normal (2.5 - 8.3)	3	2 - 6
N44	38	Male	2.2	SVD	No	Yes	registered nurse	No	Yes	Yes	Yes	Ambulance	37.4	< 3	98	4.3	applicable	Yes	Yes	No	Yes	No	No	No	Yes	Alive	0	> or = 37	1.5 - 2.4	No	Normal (36.5 - 37.5)	Normal CRT (< 3 seconds)	Normal (> or = 90%)	Normal (2.5 - 8.3)	3	2 - 6
N45	36	Male	3.2	C/S	No	Yes	registered nurse	Yes	Yes	Yes	Yes	Ambulance	37	< 3	93	10	applicable	Yes	No	No	Yes	Yes	Yes	Yes	Yes	Alive	0	34 - 36	> or = 2.5	No	Normal (36.5 - 37.5)	Normal CRT (< 3 seconds)	Normal (> or = 90%)	Hyperglycemia (> 8.3)	1	0-1
N46	27	Female	2	SVD	No	Yes	registered nurse	No	No	Yes	Yes	Ambulance	37.2	< 3	93	5.8	applicable	Yes	No	No	Yes	Yes	Yes	Yes	Yes	Alive	0	< 28	1.5 - 2.4	No	Normal (36.5 - 37.5)	Normal CRT (< 3 seconds)	Normal (> or = 90%)	Normal (2.5 - 8.3)	5	2 - 6
N47	24	Male	1	SVD	No	Yes	registered nurse	No	No	No	No	Ambulance	36.5	< 3	97	9.3	applicable	Yes	No	No	No	No	Yes	Yes	Yes	dead	0	< 28	1.0 - 1.4	No	Normal (36.5 - 37.5)	Normal CRT (< 3 seconds)	Normal (> or = 90%)	Hyperglycemia (> 8.3)	1	0-1
N48	39	Male	3	SVD	No	Yes	nurse attendant	No	No	No	No	Ambulance	35.9	> 3	88	7.9	applicable	Yes	No	No	No	No	No	Yes	Yes	dead	3	> or = 37	> or = 2.5	No	Hypothermia (< 36.5)	Prolonged CRT (> 3 seconds)	Hypoxia (< 90%)	Normal (2.5 - 8.3)	2	2 - 6
N49	38	Female	3.2	SVD	Yes	Yes	registered nurse	Yes	Yes	Yes	Yes	Ambulance	38.6	< 3	95	5.2	applicable	Yes	Yes	No	No	No	No	Yes	Yes	Alive	0	> or = 37	> or = 2.5	Yes	Fever (> 37.5)	Normal CRT (< 3 seconds)	Normal (> or = 90%)	Normal (2.5 - 8.3)	1	0-1
N50	40	Female	2.6	SVD	No	Yes	nurse attendant	No	No	Yes	Yes	Ambulance	37.3	< 3	70	10.3	applicable	Yes	No	No	No	No	No	No	No	Alive	1	> or = 37	> or = 2.5	No	Normal (36.5 - 37.5)	Normal CRT (< 3 seconds)	Hypoxia (< 90%)	Hyperglycemia (> 8.3)	1	0-1
N51	39	Female	3.4	SVD	No	Yes	registered nurse	No	not applicable	not applicable	not applicable	private car/taxi	36.9	> 3	89	11.3	not applicable	not applicable	not applicable	not applicable	not applicable	not applicable	not applicable	not applicable	not applicable	Alive	2	> or = 37	> or = 2.5	No	Normal (36.5 - 37.5)	Prolonged CRT (> 3 seconds)	Hypoxia (< 90%)	Hyperglycemia (> 8.3)	1	0-1
N52	36	Male	3.5	SVD	No	Yes	nurse attendant	No	No	No	Yes	Ambulance	36.9	< 3	97	4.6	applicable	Yes	No	No	No	Yes	Yes	Yes	Yes	Alive	0	34 - 36	> or = 2.5	No	Normal (36.5 - 37.5)	Normal CRT (< 3 seconds)	Normal (> or = 90%)	Normal (2.5 - 8.3)	1	0-1
N53	32	Female	1.5	SVD	No	Yes	registered nurse	No	No	Yes	Yes	Ambulance	36.5	< 3	96	3.9	applicable	Yes	Yes	No	No	Yes	Yes	Yes	Yes	Alive	0	28 - 33	1.5 - 2.4	No	Normal (36.5 - 37.5)	Normal CRT (< 3 seconds)	Normal (> or = 90%)	Normal (2.5 - 8.3)	5	2 - 6
N54	36	Male	2.9	C/S	No	Yes	registered nurse	No	No	No	No	Ambulance	36.1	< 3	90	6.6	applicable	No	not applicable	No	Yes	No	No	No	No	Alive	1	34 - 36	> or = 2.5	No	Hypothermia (< 36.5)	Normal CRT (< 3 seconds)	Normal (> or = 90%)	Normal (2.5 - 8.3)	0	0-1
N55	38	Male	2.9	SVD	No	Yes	registered nurse	Yes	No	Yes	Yes	Ambulance	36.1	< 3	97	4.6	applicable	Yes	No	No	Yes	Yes	Yes	Yes	Yes	Alive	1	> or = 37	> or = 2.5	No	Hypothermia (< 36.5)	Normal CRT (< 3 seconds)	Normal (> or = 90%)	Normal (2.5 - 8.3)	2	2 - 6
N56	40	Male	3.2	SVD	No	Yes	registered nurse	No	No	No	No	Ambulance	38.1	< 3	99	7.6	applicable	Yes	Yes	No	Yes	No	Yes	Yes	Yes	Alive	0	> or = 37	> or = 2.5	No	Fever (> 37.5)	Normal CRT (< 3 seconds)	Normal (> or = 90%)	Normal (2.5 - 8.3)	2	2 - 6
N57	38	Male	4	C/S	No	Yes	family member	No	not applicable	not applicable	not applicable	public transport	36.9	< 3	97	4.3	not applicable	not applicable	not applicable	not applicable	not applicable	not applicable	not applicable	not applicable	not applicable	Alive	0	> or = 37	> or = 2.5	No	Normal (36.5 - 37.5)	Normal CRT (< 3 seconds)	Normal (> or = 90%)	Normal (2.5 - 8.3)	1	0-1
N58	29	Female	1.4	SVD	No	Yes	registered nurse	No	No	No	Yes	Ambulance	37	< 3	95	3.1	applicable	Yes	No	No	Yes	Yes	Yes	Yes	Yes	Alive	0	28 - 33	1.0 - 1.4	No	Normal (36.5 - 37.5)	Normal CRT (< 3 seconds)	Normal (> or = 90%)	Normal (2.5 - 8.3)	1	0-1
N59	37	Female	1.6	C/S	No	Yes	registered nurse	Yes	No	No	No	Ambulance	37.3	< 3	96	4.1	applicable	Yes	Yes	No	Yes	No	No	No	No	Alive	0	> or = 37	1.5 - 2.4	No	Normal (36.5 - 37.5)	Normal CRT (< 3 seconds)	Normal (> or = 90%)	Normal (2.5 - 8.3)	0	0-1
N60	37	Female	1.7	C/S	No	Yes	registered nurse	Yes	not applicable	not applicable	not applicable	private car/taxi	36	< 3	91	1.6	applicable	Yes	Yes	No	Yes	No	No	No	No	Alive	2	> or = 37	1.5 - 2.4	No	Hypothermia (< 36.5)	Normal CRT (< 3 seconds)	Normal (> or = 90%)	Hypoglycemia (< 2.5)	0	0-1
N61	38	Male	3	SVD	Yes	Yes	family member	No	not applicable	not applicable	not applicable	private car/taxi	36.9	< 3	96	1.9	not applicable	not applicable	not applicable	not applicable	not applicable	not applicable	not applicable	not applicable	not applicable	Alive	1	> or = 37	> or = 2.5	No	Normal (36.5 - 37.5)	Normal CRT (< 3 seconds)	Normal (> or = 90%)	Hypoglycemia (< 2.5)	5	2 - 6
N62	37	Female	1.7	C/S	Yes	Yes	registered nurse	No	No	No	No	Ambulance	36.7	< 3	97	4.9	applicable	Yes	No	No	No	Yes	Yes	Yes	Yes	Alive	0	> or = 37	1.5 - 2.4	No	Normal (36.5 - 37.5)	Normal CRT (< 3 seconds)	Normal (> or = 90%)	Normal (2.5 - 8.3)	1	0-1
N63	38	Male	2.7	C/S	No	Yes	registered nurse	Yes	No	No	No	Ambulance	36.7	< 3	94	3.6	applicable	Yes	No	No	No	Yes	Yes	Yes	Yes	Alive	0	> or = 37	> or = 2.5	No	Normal (36.5 - 37.5)	Normal CRT (< 3 seconds)	Normal (> or = 90%)	Normal (2.5 - 8.3)	0	0-1
N64	36	Female	2.5	C/S	No	Yes	registered nurse	Yes	Yes	Yes	Yes	Ambulance	36	< 3	80	5	applicable	Yes	No	No	Yes	Yes	Yes	Yes	Yes	dead	2	34 - 36	> or = 2.5	Yes	Hypothermia (< 36.5)	Normal CRT (< 3 seconds)	Hypoxia (< 90%)	Normal (2.5 - 8.3)	0	0-1
N65	37	Male	1.7	SVD	No	Yes	registered nurse	Yes	No	No	Yes	Ambulance	36.3	< 3	98	5.7	applicable	Yes	No	No	Yes	Yes	Yes	Yes	Yes	Alive	1	> or = 37	1.5 - 2.4	Yes	Hypothermia (< 36.5)	Normal CRT (< 3 seconds)	Normal (> or = 90%)	Normal (2.5 - 8.3)	0	0-1
N66	24	Male	0.8	SVD	No	Yes	registered nurse	Yes	No	Yes	No	Ambulance	36.7	< 3	97	3.1	applicable	Yes	No	No	Yes	Yes	Yes	Yes	Yes	Alive	0	< 28	< 1.0	No	Normal (36.5 - 37.5)	Normal CRT (< 3 seconds)	Normal (> or = 90%)	Normal (2.5 - 8.3)	0	0-1
N67	38	Female	3.1	SVD	No	Yes	nurse attendant	No	Yes	Yes	Yes	Ambulance	37.8	< 3	90	4	applicable	Yes	Yes	No	Yes	No	No	Yes	Yes	Alive	0	> or = 37	> or = 2.5	Yes	Fever (> 37.5)	Normal CRT (< 3 seconds)	Normal (> or = 90%)	Normal (2.5 - 8.3)	0	0-1
N68	34	Male	1.6	SVD	No	Yes	family member	No	not applicable	not applicable	not applicable	private car/taxi	36.6	< 3	98	5.2	not applicable	not applicable	not applicable	not applicable	not applicable	not applicable	not applicable	not applicable	not applicable	Alive	0	34 - 36	1.5 - 2.4	No	Normal (36.5 - 37.5)	Normal CRT (< 3 seconds)	Normal (> or = 90%)	Normal (2.5 - 8.3)	2	2 - 6
N69	38	Female	2.3	SVD	No	Yes	family member	No	not applicable	not applicable	not applicable	private car/taxi	38	< 3	88	2.3	not applicable	not applicable	not applicable	not applicable	not applicable	not applicable	not applicable	not applicable	not applicable	dead	2	> or = 37	1.5 - 2.4	No	Fever (> 37.5)	Normal CRT (< 3 seconds)	Hypoxia (< 90%)	Hypoglycemia (< 2.5)	3	2 - 6
N70	37	Male	1.6	C/S	No	Yes	registered nurse	Yes	Yes	No	No	Ambulance	37.6	< 3	98	4.1	applicable	Yes	No	No	Yes	No	Yes	Yes	No	Alive	0	> or = 37	1.5 - 2.4	Yes	Fever (> 37.5)	Normal CRT (< 3 seconds)	Normal (> or = 90%)	Normal (2.5 - 8.3)	0	0-1
N71	39	Male	2.1	SVD	Yes	Yes	registered nurse	Yes	No	Yes	Yes	Ambulance	37.8	< 3	99	4	applicable	Yes	Yes	No	Yes	No	No	Yes	Yes	Alive	0	> or = 37	1.5 - 2.4	No	Fever (> 37.5)	Normal CRT (< 3 seconds)	Normal (> or = 90%)	Normal (2.5 - 8.3)	8	7-28
N72	39	Male	4	SVD	No	Yes	registered nurse	No	No	Yes	No	Ambulance	37.6	< 3	98	2.4	applicable	Yes	Yes	No	No	No	No	Yes	Yes	Alive	1	> or = 37	> or = 2.5	No	Fever (> 37.5)	Normal CRT (< 3 seconds)	Normal (> or = 90%)	Hypoglycemia (< 2.5)	3	2 - 6
N73	40	Male	2	SVD	No	Yes	registered nurse	Yes	No	Yes	Yes	Ambulance	36.7	> 3	60	2.3	applicable	Yes	No	No	Yes	No	Yes	Yes	Yes	dead	3	> or = 37	1.5 - 2.4	No	Normal (36.5 - 37.5)	Prolonged CRT (> 3 seconds)	Hypoxia (< 90%)	Hypoglycemia (< 2.5)	2	2 - 6
N74	37	Female	2.8	C/S	Yes	Yes	registered nurse	Yes	Yes	Yes	Yes	Ambulance	38.1	< 3	65	18.1	applicable	Yes	Yes	No	Yes	Yes	Yes	Yes	No	dead	1	> or = 37	> or = 2.5	Yes	Fever (> 37.5)	Normal CRT (< 3 seconds)	Hypoxia (< 90%)	Hyperglycemia (> 8.3)	0	0-1
N75	37	Male	1.6	SVD	No	Yes	registered nurse	Yes	No	No	No	Ambulance	36.3	< 3	96	3.4	applicable	Yes	No	No	Yes	Yes	Yes	Yes	Yes	Alive	1	> or = 37	1.5 - 2.4	No	Hypothermia (< 36.5)	Normal CRT (< 3 seconds)	Normal (> or = 90%)	Normal (2.5 - 8.3)	0	0-1
N76	28	Female	1.9	SVD	No	Yes	registered nurse	No	Yes	No	Yes	Ambulance	37.1	< 3	98	5.1	applicable	Yes	Yes	No	Yes	No	Yes	Yes	No	Alive	0	28 - 33	1.5 - 2.4	No	Normal (36.5 - 37.5)	Normal CRT (< 3 seconds)	Normal (> or = 90%)	Normal (2.5 - 8.3)	0	0-1
N77	38	Female	2.9	SVD	No	Yes	registered nurse	No	No	No	Yes	Ambulance	37.3	< 3	95	8.1	applicable	Yes	No	No	No	Yes	Yes	Yes	Yes	Alive	0	> or = 37	> or = 2.5	No	Normal (36.5 - 37.5)	Normal CRT (< 3 seconds)	Normal (> or = 90%)	Normal (2.5 - 8.3)	4	2 - 6
N78	27	Female	1	SVD	No	Yes	registered nurse	No	No	I don't know	Yes	Ambulance	34.9	> 3	74	7.6	applicable	Yes	Yes	No	Yes	No	No	Yes	Yes	dead	3	< 28	1.0 - 1.4	No	Hypothermia (< 36.5)	Prolonged CRT (> 3 seconds)	Hypoxia (< 90%)	Normal (2.5 - 8.3)	0	0-1
N79	27	Male	2.7	SVD	No	Yes	registered nurse	No	No	I don't know	Yes	Ambulance	34.6	< 3	94	5.2	applicable	Yes	Yes	No	Yes	No	No	Yes	Yes	dead	1	< 28	> or = 2.5	No	Hypothermia (< 36.5)	Normal CRT (< 3 seconds)	Normal (> or = 90%)	Normal (2.5 - 8.3)	0	0-1
N80	39	Male	2.1	SVD	Yes	Yes	doctor	Yes	No	No	Yes	Ambulance	36.1	< 3	98	7.3	applicable	Yes	No	No	No	No	No	No	No	Alive	1	> or = 37	1.5 - 2.4	Yes	Hypothermia (< 36.5)	Normal CRT (< 3 seconds)	Normal (> or = 90%)	Normal (2.5 - 8.3)	4	2 - 6
N81	32	Male	2.6	SVD	No	Yes	family member	No	not applicable	not applicable	not applicable	private car/taxi	34.6	< 3	96	4.2	applicable	Yes	No	No	No	No	Yes	Yes	No	Alive	1	28 - 33	> or = 2.5	No	Hypothermia (< 36.5)	Normal CRT (< 3 seconds)	Normal (> or = 90%)	Normal (2.5 - 8.3)	8	7-28
N82	32	Female	2.4	SVD	No	Yes	family member	No	not applicable	not applicable	not applicable	public transport	37.1	< 3	97	4.9	not applicable	not applicable	not applicable	not applicable	not applicable	not applicable	not applicable	not applicable	not applicable	Alive	0	28 - 33	1.5 - 2.4	No	Normal (36.5 - 37.5)	Normal CRT (< 3 seconds)	Normal (> or = 90%)	Normal (2.5 - 8.3)	1	0-1
N83	40	Male	3.1	SVD	Yes	Yes	registered nurse	No	No	No	No	Ambulance	38.5	< 3	95	5.7	applicable	Yes	Yes	No	No	No	No	Yes	No	Alive	0	> or = 37	> or = 2.5	No	Fever (> 37.5)	Normal CRT (< 3 seconds)	Normal (> or = 90%)	Normal (2.5 - 8.3)	1	0-1
N84	38	Male	4	SVD	No	No	registered nurse	No	No	Yes	Yes	Ambulance	36.3	> 3	98	5.6	applicable	No	not applicable	No	No	No	No	No	Yes	Alive	2	> or = 37	> or = 2.5	No	Hypothermia (< 36.5)	Prolonged CRT (> 3 seconds)	Normal (> or = 90%)	Normal (2.5 - 8.3)	4	2 - 6
N85	40	Male	3.5	SVD	No	Yes	registered nurse	Yes	Yes	Yes	Yes	Ambulance	36	< 3	95	11.6	applicable	Yes	Yes	No	No	Yes	Yes	Yes	Yes	dead	1	> or = 37	> or = 2.5	Yes	Hypothermia (< 36.5)	Normal CRT (< 3 seconds)	Normal (> or = 90%)	Hyperglycemia (> 8.3)	0	0-1
N86	39	Male	3.5	SVD	No	No	nurse attendant	No	Yes	Yes	Yes	Ambulance	36.4	< 3	91	5.2	applicable	Yes	Yes	No	No	Yes	Yes	Yes	Yes	Alive	1	> or = 37	> or = 2.5	No	Hypothermia (< 36.5)	Normal CRT (< 3 seconds)	Normal (> or = 90%)	Normal (2.5 - 8.3)	0	0-1
N87	39	Female	2.3	C/S	No	Yes	nurse attendant	Yes	No	Yes	No	Ambulance	37	< 3	96	4.7	applicable	Yes	No	No	Yes	Yes	Yes	Yes	Yes	Alive	0	> or = 37	1.5 - 2.4	Yes	Normal (36.5 - 37.5)	Normal CRT (< 3 seconds)	Normal (> or = 90%)	Normal (2.5 - 8.3)	0	0-1
N88	39	Male	3.5	C/S	No	Yes	registered nurse	No	No	No	No	Ambulance	37.6	< 3	96	3.1	applicable	Yes	Yes	No	Yes	Yes	No	Yes	Yes	Alive	0	> or = 37	> or = 2.5	No	Fever (> 37.5)	Normal CRT (< 3 seconds)	Normal (> or = 90%)	Normal (2.5 - 8.3)	0	0-1
N89	42	Male	3.9	C/S	No	Yes	nurse attendant	No	No	No	No	Ambulance	38.6	> 3	90	11.3	applicable	Yes	No	No	No	No	No	No	No	dead	1	> or = 37	> or = 2.5	No	Fever (> 37.5)	Prolonged CRT (> 3 seconds)	Normal (> or = 90%)	Hyperglycemia (> 8.3)	0	0-1
N90	39	Male	2.8	SVD	Yes	Yes	registered nurse	No	No	Yes	No	Ambulance	36.7	< 3	83	4.6	applicable	Yes	No	No	Yes	Yes	Yes	No	Yes	Alive	1	> or = 37	> or = 2.5	No	Normal (36.5 - 37.5)	Normal CRT (< 3 seconds)	Hypoxia (< 90%)	Normal (2.5 - 8.3)	5	2 - 6
N91	39	Male	3.4	SVD	No	Yes	registered nurse	No	Yes	No	Yes	Ambulance	36	< 3	100	3	applicable	Yes	Yes	No	No	No	No	No	No	dead	1	> or = 37	> or = 2.5	Yes	Hypothermia (< 36.5)	Normal CRT (< 3 seconds)	Normal (> or = 90%)	Normal (2.5 - 8.3)	1	0-1
N92	34	Male	1.2	SVD	Yes	Yes	registered nurse	No	No	No	No	Ambulance	37.2	< 3	96	6.5	applicable	Yes	No	No	Yes	Yes	Yes	Yes	Yes	Alive	0	34 - 36	1.0 - 1.4	No	Normal (36.5 - 37.5)	Normal CRT (< 3 seconds)	Normal (> or = 90%)	Normal (2.5 - 8.3)	6	2 - 6
N93	38	Male	3.3	C/S	Yes	Yes	registered nurse	No	No	Yes	No	Ambulance	37	< 3	97	6.2	applicable	Yes	Yes	No	Yes	Yes	Yes	No	Yes	Alive	0	> or = 37	> or = 2.5	No	Normal (36.5 - 37.5)	Normal CRT (< 3 seconds)	Normal (> or = 90%)	Normal (2.5 - 8.3)	9	7-28
N94	39	Male	3.36	SVD	Yes	Yes	registered nurse	Yes	Yes	Yes	No	Ambulance	37.1	< 3	98	5.1	applicable	Yes	Yes	No	Yes	Yes	Yes	Yes	No	Alive	0	> or = 37	> or = 2.5	Yes	Normal (36.5 - 37.5)	Normal CRT (< 3 seconds)	Normal (> or = 90%)	Normal (2.5 - 8.3)	0	0-1
N95	38	Female	2.9	SVD	No	Yes	registered nurse	Yes	Yes	Yes	Yes	Ambulance	36.5	< 3	80	3.9	applicable	Yes	Yes	No	Yes	Yes	Yes	Yes	Yes	Alive	1	> or = 37	> or = 2.5	Yes	Normal (36.5 - 37.5)	Normal CRT (< 3 seconds)	Hypoxia (< 90%)	Normal (2.5 - 8.3)	6	2 - 6
N96	38	Male	3	C/S	No	Yes	nurse attendant	Yes	Yes	Yes	Yes	Ambulance	37.1	< 3	50	10	applicable	Yes	Yes	No	Yes	Yes	Yes	Yes	No	dead	1	> or = 37	> or = 2.5	No	Normal (36.5 - 37.5)	Normal CRT (< 3 seconds)	Hypoxia (< 90%)	Hyperglycemia (> 8.3)	1	0-1
N97	38	Male	1.8	C/S	Yes	No	registered nurse	No	Yes	No	Yes	Ambulance	36.6	< 3	98	2.3	applicable	Yes	No	No	Yes	Yes	Yes	Yes	Yes	dead	1	> or = 37	1.5 - 2.4	No	Normal (36.5 - 37.5)	Normal CRT (< 3 seconds)	Normal (> or = 90%)	Hypoglycemia (< 2.5)	0	0-1
N98	34	Male	2.3	SVD	No	Yes	registered nurse	No	No	No	No	Ambulance	36.8	< 3	94	2.2	applicable	Yes	No	No	No	Yes	Yes	Yes	Yes	Alive	1	34 - 36	1.5 - 2.4	No	Normal (36.5 - 37.5)	Normal CRT (< 3 seconds)	Normal (> or = 90%)	Hypoglycemia (< 2.5)	6	2 - 6
N99	37	Male	3.4	C/S	No	Yes	registered nurse	No	No	No	No	Ambulance	37.5	< 3	98	5.5	applicable	Yes	No	No	No	No	No	Yes	No	Alive	0	> or = 37	> or = 2.5	No	Normal (36.5 - 37.5)	Normal CRT (< 3 seconds)	Normal (> or = 90%)	Normal (2.5 - 8.3)	0	0-1
N100	27	Male	1.1	SVD	Yes	Yes	registered nurse	No	No	Yes	Yes	Ambulance	37	< 3	96	4.1	applicable	Yes	Yes	No	No	No	Yes	No	No	Alive	0	< 28	1.0 - 1.4	Yes	Normal (36.5 - 37.5)	Normal CRT (< 3 seconds)	Normal (> or = 90%)	Normal (2.5 - 8.3)	5	2 - 6
N101	38	Male	2.3	C/S	Yes	Yes	registered nurse	Yes	No	No	No	Ambulance	38.9	< 3	35	7.5	applicable	Yes	No	No	No	Yes	Yes	Yes	No	Alive	1	> or = 37	1.5 - 2.4	No	Fever (> 37.5)	Normal CRT (< 3 seconds)	Hypoxia (< 90%)	Normal (2.5 - 8.3)	1	0-1
N102	40	Female	2.5	SVD	No	Yes	registered nurse	No	Yes	Yes	Yes	Ambulance	37.8	< 3	95	5.8	applicable	Yes	No	No	No	No	No	No	No	dead	0	> or = 37	> or = 2.5	No	Fever (> 37.5)	Normal CRT (< 3 seconds)	Normal (> or = 90%)	Normal (2.5 - 8.3)	2	2 - 6
N103	38	Male	2.9	SVD	No	Yes	registered nurse	No	No	No	No	Ambulance	36.6	< 3	88	4.8	applicable	Yes	No	No	No	Yes	Yes	Yes	No	Alive	1	> or = 37	> or = 2.5	No	Normal (36.5 - 37.5)	Normal CRT (< 3 seconds)	Hypoxia (< 90%)	Normal (2.5 - 8.3)	0	0-1
N104	39	Male	3	SVD	No	Yes	family member	No	not applicable	not applicable	not applicable	public transport	36.5	< 3	98	6.7	not applicable	not applicable	not applicable	not applicable	not applicable	not applicable	not applicable	not applicable	not applicable	Alive	0	> or = 37	> or = 2.5	No	Normal (36.5 - 37.5)	Normal CRT (< 3 seconds)	Normal (> or = 90%)	Normal (2.5 - 8.3)	9	7-28
N105	38	Male	1.8	SVD	No	Yes	nurse attendant	No	No	No	No	Ambulance	37	< 3	93	7.3	applicable	Yes	No	No	Yes	Yes	Yes	Yes	Yes	Alive	0	> or = 37	1.5 - 2.4	No	Normal (36.5 - 37.5)	Normal CRT (< 3 seconds)	Normal (> or = 90%)	Normal (2.5 - 8.3)	1	0-1
N106	40	Male	3	SVD	No	Yes	registered nurse	Yes	No	No	No	Ambulance	36.3	< 3	96	3.8	applicable	Yes	Yes	No	No	No	No	Yes	No	Alive	1	> or = 37	> or = 2.5	No	Hypothermia (< 36.5)	Normal CRT (< 3 seconds)	Normal (> or = 90%)	Normal (2.5 - 8.3)	0	0-1
N107	38	Male	3.3	C/S	Yes	Yes	doctor	Yes	No	Yes	Yes	Ambulance	38	> 3	15	11.7	applicable	Yes	No	No	Yes	Yes	Yes	Yes	Yes	Alive	2	> or = 37	> or = 2.5	Yes	Fever (> 37.5)	Prolonged CRT (> 3 seconds)	Hypoxia (< 90%)	Hyperglycemia (> 8.3)	6	2 - 6
N108	28	Male	0.9	SVD	No	Yes	registered nurse	No	Yes	Yes	Yes	Ambulance	38	< 3	95	4.8	applicable	Yes	No	No	Yes	Yes	Yes	Yes	Yes	Alive	0	28 - 33	< 1.0	No	Fever (> 37.5)	Normal CRT (< 3 seconds)	Normal (> or = 90%)	Normal (2.5 - 8.3)	1	0-1
N109	34	Female	1.8	C/S	No	Yes	registered nurse	Yes	No	No	Yes	Ambulance	36.9	< 3	98	3.5	applicable	Yes	No	No	Yes	Yes	Yes	Yes	Yes	Alive	0	34 - 36	1.5 - 2.4	No	Normal (36.5 - 37.5)	Normal CRT (< 3 seconds)	Normal (> or = 90%)	Normal (2.5 - 8.3)	2	2 - 6
N110	35	Female	2.3	C/S	Yes	Yes	registered nurse	No	Yes	Yes	No	Ambulance	36.8	< 3	96	2	applicable	No	not applicable	No	Yes	Yes	No	No	No	Alive	1	34 - 36	1.5 - 2.4	No	Normal (36.5 - 37.5)	Normal CRT (< 3 seconds)	Normal (> or = 90%)	Hypoglycemia (< 2.5)	0	0-1
N111	38	Male	3.1	SVD	No	Yes	registered nurse	No	No	No	Yes	Ambulance	37.1	< 3	98	5	applicable	No	not applicable	No	Yes	Yes	Yes	Yes	Yes	Alive	0	> or = 37	> or = 2.5	No	Normal (36.5 - 37.5)	Normal CRT (< 3 seconds)	Normal (> or = 90%)	Normal (2.5 - 8.3)	8	7-28
N112	39	Female	3	SVD	No	Yes	nurse attendant	No	No	No	No	Ambulance	36.5	< 3	87	5.3	applicable	Yes	No	No	Yes	No	Yes	Yes	Yes	dead	1	> or = 37	> or = 2.5	No	Normal (36.5 - 37.5)	Normal CRT (< 3 seconds)	Hypoxia (< 90%)	Normal (2.5 - 8.3)	1	0-1
N113	38	Male	2.9	SVD	Yes	Yes	registered nurse	Yes	No	No	No	Ambulance	37	< 3	96	2.3	applicable	Yes	No	No	Yes	Yes	Yes	Yes	Yes	Alive	1	> or = 37	> or = 2.5	No	Normal (36.5 - 37.5)	Normal CRT (< 3 seconds)	Normal (> or = 90%)	Hypoglycemia (< 2.5)	0	0-1
N114	40	Male	4	SVD	No	Yes	nurse attendant	Yes	Yes	Yes	Yes	Ambulance	36.9	< 3	96	3.5	applicable	Yes	Yes	No	Yes	Yes	Yes	Yes	Yes	Alive	0	> or = 37	> or = 2.5	Yes	Normal (36.5 - 37.5)	Normal CRT (< 3 seconds)	Normal (> or = 90%)	Normal (2.5 - 8.3)	0	0-1
N115	38	Female	2.2	C/S	No	Yes	doctor	Yes	Yes	Yes	Yes	Ambulance	36.8	< 3	94	4.4	applicable	Yes	No	No	Yes	No	Yes	No	No	Alive	0	> or = 37	1.5 - 2.4	Yes	Normal (36.5 - 37.5)	Normal CRT (< 3 seconds)	Normal (> or = 90%)	Normal (2.5 - 8.3)	3	2 - 6
N116	40	Male	3.5	SVD	No	Yes	registered nurse	No	Yes	No	No	Ambulance	37	< 3	97	3.8	not applicable	not applicable	not applicable	not applicable	not applicable	not applicable	not applicable	not applicable	not applicable	Alive	0	> or = 37	> or = 2.5	No	Normal (36.5 - 37.5)	Normal CRT (< 3 seconds)	Normal (> or = 90%)	Normal (2.5 - 8.3)	6	2 - 6
N117	36	Male	1.2	SVD	No	Yes	registered nurse	Yes	No	No	No	Ambulance	34.2	> 3	68	1.8	applicable	Yes	No	No	Yes	Yes	Yes	Yes	Yes	dead	4	34 - 36	1.0 - 1.4	No	Hypothermia (< 36.5)	Prolonged CRT (> 3 seconds)	Hypoxia (< 90%)	Hypoglycemia (< 2.5)	0	0-1
N118	32	Female	1.2	SVD	No	Yes	nurse attendant	No	No	No	No	Ambulance	36.5	< 3	94	3.3	applicable	Yes	No	No	Yes	No	Yes	Yes	No	Alive	0	28 - 33	1.0 - 1.4	No	Normal (36.5 - 37.5)	Normal CRT (< 3 seconds)	Normal (> or = 90%)	Normal (2.5 - 8.3)	1	0-1
N119	30	Female	1.4	C/S	Yes	Yes	registered nurse	Yes	Yes	Yes	Yes	Ambulance	37.1	< 3	90	7.7	applicable	Yes	Yes	No	Yes	Yes	Yes	Yes	Yes	Alive	0	28 - 33	1.0 - 1.4	Yes	Normal (36.5 - 37.5)	Normal CRT (< 3 seconds)	Normal (> or = 90%)	Normal (2.5 - 8.3)	2	2 - 6
N120	30	Male	1.01	C/S	Yes	Yes	doctor	Yes	Yes	Yes	Yes	Ambulance	36.9	< 3	98	6.6	applicable	Yes	Yes	No	Yes	Yes	Yes	Yes	Yes	Alive	0	28 - 33	1.0 - 1.4	Yes	Normal (36.5 - 37.5)	Normal CRT (< 3 seconds)	Normal (> or = 90%)	Normal (2.5 - 8.3)	2	2 - 6
N121	28	Male	1.5	SVD	Yes	Yes	registered nurse	No	No	No	No	Ambulance	36.7	< 3	98	4.2	applicable	Yes	No	No	Yes	Yes	Yes	No	Yes	dead	0	28 - 33	1.5 - 2.4	No	Normal (36.5 - 37.5)	Normal CRT (< 3 seconds)	Normal (> or = 90%)	Normal (2.5 - 8.3)	0	0-1
N122	40	Female	3	SVD	Yes	Yes	registered nurse	No	No	No	No	Ambulance	38.24	< 3	90	3.4	applicable	Yes	Yes	No	Yes	No	No	Yes	No	Alive	0	> or = 37	> or = 2.5	No	Fever (> 37.5)	Normal CRT (< 3 seconds)	Normal (> or = 90%)	Normal (2.5 - 8.3)	0	0-1
N123	39	Female	3	SVD	Yes	Yes	registered nurse	No	No	No	No	Ambulance	36.6	< 3	96	3.3	applicable	Yes	No	No	Yes	Yes	Yes	Yes	Yes	Alive	0	> or = 37	> or = 2.5	Yes	Normal (36.5 - 37.5)	Normal CRT (< 3 seconds)	Normal (> or = 90%)	Normal (2.5 - 8.3)	0	0-1
N124	38	Male	1.5	SVD	Yes	Yes	registered nurse	Yes	No	Yes	Yes	Ambulance	36.3	< 3	70	5.3	applicable	Yes	No	No	Yes	Yes	No	Yes	Yes	dead	2	> or = 37	1.5 - 2.4	Yes	Hypothermia (< 36.5)	Normal CRT (< 3 seconds)	Hypoxia (< 90%)	Normal (2.5 - 8.3)	6	2 - 6
N125	26	Female	1.16	SVD	Yes	Yes	registered nurse	Yes	Yes	Yes	Yes	Ambulance	36.1	> 3	78	14	applicable	Yes	Yes	No	Yes	Yes	Yes	Yes	Yes	dead	3	< 28	1.0 - 1.4	Yes	Hypothermia (< 36.5)	Prolonged CRT (> 3 seconds)	Hypoxia (< 90%)	Hyperglycemia (> 8.3)	1	0-1
N126	38	Female	0.8	SVD	No	Yes	registered nurse	No	No	No	No	Ambulance	35.8	> 3	54	2.4	applicable	Yes	Yes	No	Yes	No	Yes	Yes	No	dead	4	> or = 37	< 1.0	No	Hypothermia (< 36.5)	Prolonged CRT (> 3 seconds)	Hypoxia (< 90%)	Hypoglycemia (< 2.5)	1	0-1
N127	39	Male	3.2	C/S	No	Yes	registered nurse	Yes	Yes	Yes	Yes	Ambulance	36.7	< 3	87	5.6	applicable	Yes	No	No	Yes	No	Yes	Yes	Yes	Alive	1	> or = 37	> or = 2.5	Yes	Normal (36.5 - 37.5)	Normal CRT (< 3 seconds)	Hypoxia (< 90%)	Normal (2.5 - 8.3)	2	2 - 6
N128	39	Male	2.15	C/S	Yes	Yes	family member	No	not applicable	not applicable	not applicable	private car/taxi	36.7	< 3	99	5.7	not applicable	not applicable	not applicable	not applicable	not applicable	not applicable	not applicable	not applicable	not applicable	Alive	0	> or = 37	1.5 - 2.4	No	Normal (36.5 - 37.5)	Normal CRT (< 3 seconds)	Normal (> or = 90%)	Normal (2.5 - 8.3)	1	0-1
N129	36	Female	2.65	SVD	No	Yes	registered nurse	Yes	Yes	No	Yes	Ambulance	36.5	< 3	96	4.9	applicable	Yes	No	No	No	Yes	No	Yes	Yes	Alive	0	34 - 36	> or = 2.5	Yes	Normal (36.5 - 37.5)	Normal CRT (< 3 seconds)	Normal (> or = 90%)	Normal (2.5 - 8.3)	1	0-1
N130	36	Male	2.65	SVD	No	Yes	registered nurse	Yes	Yes	No	Yes	Ambulance	36.7	< 3	99	3.9	applicable	Yes	Yes	No	No	Yes	No	Yes	Yes	Alive	0	34 - 36	> or = 2.5	Yes	Normal (36.5 - 37.5)	Normal CRT (< 3 seconds)	Normal (> or = 90%)	Normal (2.5 - 8.3)	1	0-1
N131	38	Female	1.8	SVD	Yes	Yes	registered nurse	Yes	No	No	No	Ambulance	36.4	< 3	89	5.6	applicable	Yes	Yes	No	Yes	Yes	Yes	Yes	Yes	Alive	2	> or = 37	1.5 - 2.4	No	Hypothermia (< 36.5)	Normal CRT (< 3 seconds)	Hypoxia (< 90%)	Normal (2.5 - 8.3)	0	0-1
N132	38	Male	3.7	SVD	Yes	Yes	registered nurse	Yes	Yes	Yes	Yes	Ambulance	36.5	< 3	93	5.6	applicable	Yes	No	No	No	No	No	No	No	Alive	0	> or = 37	> or = 2.5	No	Normal (36.5 - 37.5)	Normal CRT (< 3 seconds)	Normal (> or = 90%)	Normal (2.5 - 8.3)	0	0-1
N133	38	Female	4.2	SVD	No	Yes	registered nurse	Yes	Yes	Yes	Yes	Ambulance	34.6	< 3	96	2.8	applicable	Yes	No	No	Yes	Yes	Yes	Yes	Yes	Alive	1	> or = 37	> or = 2.5	No	Hypothermia (< 36.5)	Normal CRT (< 3 seconds)	Normal (> or = 90%)	Normal (2.5 - 8.3)	0	0-1
N134	32	Female	1.4	SVD	Yes	Yes	registered nurse	No	No	No	No	Ambulance	36.3	< 3	93	5.8	applicable	Yes	No	No	No	No	No	Yes	Yes	Alive	1	28 - 33	1.0 - 1.4	No	Hypothermia (< 36.5)	Normal CRT (< 3 seconds)	Normal (> or = 90%)	Normal (2.5 - 8.3)	2	2 - 6
N135	34	Female	1.34	SVD	Yes	Yes	registered nurse	No	No	No	No	Ambulance	35.6	< 3	94	2	applicable	Yes	Yes	No	Yes	Yes	Yes	Yes	Yes	Alive	2	34 - 36	1.0 - 1.4	No	Hypothermia (< 36.5)	Normal CRT (< 3 seconds)	Normal (> or = 90%)	Hypoglycemia (< 2.5)	2	2 - 6
N136	42	Female	3.6	SVD	No	Yes	registered nurse	No	Yes	Yes	No	Ambulance	38.1	< 3	98	4.1	applicable	Yes	No	No	Yes	Yes	No	No	Yes	Alive	0	> or = 37	> or = 2.5	No	Fever (> 37.5)	Normal CRT (< 3 seconds)	Normal (> or = 90%)	Normal (2.5 - 8.3)	12	7-28
N137	39	Male	3.8	SVD	No	Yes	registered nurse	Yes	No	I don't know	No	Ambulance	41.5	> 3	94	3.1	applicable	Yes	No	No	Yes	Yes	No	Yes	Yes	dead	1	> or = 37	> or = 2.5	No	Fever (> 37.5)	Prolonged CRT (> 3 seconds)	Normal (> or = 90%)	Normal (2.5 - 8.3)	9	7-28
N138	38	Male	3	C/S	No	Yes	registered nurse	No	No	No	No	Ambulance	36.5	> 3	92	7.1	applicable	Yes	Yes	No	No	Yes	Yes	Yes	No	Alive	1	> or = 37	> or = 2.5	No	Normal (36.5 - 37.5)	Prolonged CRT (> 3 seconds)	Normal (> or = 90%)	Normal (2.5 - 8.3)	5	2 - 6
N139	38	Male	1.6	C/S	No	Yes	registered nurse	No	No	No	No	Ambulance	38.5	< 3	95	2.1	applicable	Yes	Yes	No	No	Yes	Yes	Yes	No	Alive	1	> or = 37	1.5 - 2.4	No	Fever (> 37.5)	Normal CRT (< 3 seconds)	Normal (> or = 90%)	Hypoglycemia (< 2.5)	0	0-1
N140	39	Male	2	C/S	No	Yes	registered nurse	No	No	No	Yes	Ambulance	36	> 3	70	26.8	applicable	Yes	No	No	Yes	Yes	Yes	Yes	Yes	dead	3	> or = 37	1.5 - 2.4	Yes	Hypothermia (< 36.5)	Prolonged CRT (> 3 seconds)	Hypoxia (< 90%)	Hyperglycemia (> 8.3)	0	0-1
N141	36	Male	1.45	SVD	No	Yes	registered nurse	No	Yes	Yes	Yes	Ambulance	36.6	< 3	95	3.2	applicable	Yes	Yes	No	No	Yes	No	No	No	dead	0	34 - 36	1.0 - 1.4	No	Normal (36.5 - 37.5)	Normal CRT (< 3 seconds)	Normal (> or = 90%)	Normal (2.5 - 8.3)	5	2 - 6
N142	32	Female	2.1	SVD	No	Yes	nurse attendant	No	No	No	No	Ambulance	37.2	< 3	97	3.9	applicable	Yes	No	No	Yes	Yes	No	Yes	Yes	Alive	0	28 - 33	1.5 - 2.4	No	Normal (36.5 - 37.5)	Normal CRT (< 3 seconds)	Normal (> or = 90%)	Normal (2.5 - 8.3)	0	0-1
N143	32	Male	2	SVD	No	Yes	registered nurse	Yes	No	No	No	Ambulance	37.2	< 3	98	4.1	applicable	Yes	Yes	No	Yes	Yes	No	Yes	No	dead	0	28 - 33	1.5 - 2.4	No	Normal (36.5 - 37.5)	Normal CRT (< 3 seconds)	Normal (> or = 90%)	Normal (2.5 - 8.3)	0	0-1
N144	39	Male	2.9	C/S	Yes	Yes	registered nurse	Yes	Yes	No	Yes	Ambulance	38.2	> 3	95	3.5	applicable	Yes	No	No	No	Yes	No	Yes	Yes	dead	1	> or = 37	> or = 2.5	Yes	Fever (> 37.5)	Prolonged CRT (> 3 seconds)	Normal (> or = 90%)	Normal (2.5 - 8.3)	2	2 - 6
N145	38	Male	2.5	SVD	No	Yes	registered nurse	No	No	No	No	Ambulance	37	< 3	97	1.5	applicable	Yes	No	No	Yes	Yes	Yes	Yes	Yes	dead	1	> or = 37	> or = 2.5	No	Normal (36.5 - 37.5)	Normal CRT (< 3 seconds)	Normal (> or = 90%)	Hypoglycemia (< 2.5)	1	0-1
N146	34	Male	1.9	C/S	Yes	Yes	registered nurse	No	No	No	No	Ambulance	38	< 3	93	3.1	applicable	Yes	No	No	Yes	Yes	Yes	Yes	Yes	Alive	0	34 - 36	1.5 - 2.4	Yes	Fever (> 37.5)	Normal CRT (< 3 seconds)	Normal (> or = 90%)	Normal (2.5 - 8.3)	0	0-1
N147	28	Female	1	SVD	No	Yes	registered nurse	Yes	No	No	No	Ambulance	37	< 3	96	5.7	applicable	Yes	No	No	Yes	Yes	Yes	Yes	Yes	Alive	0	28 - 33	1.0 - 1.4	Yes	Normal (36.5 - 37.5)	Normal CRT (< 3 seconds)	Normal (> or = 90%)	Normal (2.5 - 8.3)	0	0-1
N148	39	Female	3	SVD	Yes	Yes	nurse attendant	No	Yes	No	Yes	Ambulance	37.9	< 3	96	3.9	applicable	Yes	Yes	No	Yes	Yes	Yes	Yes	Yes	Alive	0	> or = 37	> or = 2.5	Yes	Fever (> 37.5)	Normal CRT (< 3 seconds)	Normal (> or = 90%)	Normal (2.5 - 8.3)	4	2 - 6
N149	34	Male	2.1	C/S	No	Yes	nurse attendant	No	No	No	Yes	Ambulance	36.6	< 3	88	1.6	applicable	Yes	No	No	Yes	Yes	Yes	Yes	Yes	Alive	2	34 - 36	1.5 - 2.4	No	Normal (36.5 - 37.5)	Normal CRT (< 3 seconds)	Hypoxia (< 90%)	Hypoglycemia (< 2.5)	16	7-28
N150	39	Female	3.8	C/S	Yes	Yes	registered nurse	Yes	No	No	Yes	Ambulance	36.6	< 3	78	4.3	applicable	Yes	Yes	No	Yes	No	No	No	No	Alive	1	> or = 37	> or = 2.5	No	Normal (36.5 - 37.5)	Normal CRT (< 3 seconds)	Hypoxia (< 90%)	Normal (2.5 - 8.3)	0	0-1
N151	39	Female	2.9	SVD	Yes	Yes	registered nurse	Yes	No	No	Yes	Ambulance	36	< 3	74	6.2	applicable	Yes	No	No	No	No	No	Yes	No	Alive	2	> or = 37	> or = 2.5	Yes	Hypothermia (< 36.5)	Normal CRT (< 3 seconds)	Hypoxia (< 90%)	Normal (2.5 - 8.3)	0	0-1
N152	36	Male	3.3	SVD	No	Yes	registered nurse	No	No	No	No	Ambulance	37.1	< 3	99	4.7	applicable	Yes	Yes	No	Yes	No	No	Yes	No	Alive	0	34 - 36	> or = 2.5	No	Normal (36.5 - 37.5)	Normal CRT (< 3 seconds)	Normal (> or = 90%)	Normal (2.5 - 8.3)	14	7-28
N153	39	Male	3.4	SVD	Yes	Yes	registered nurse	Yes	No	No	No	Ambulance	36.1	< 3	97	1.3	applicable	Yes	Yes	No	No	No	No	No	No	Alive	2	> or = 37	> or = 2.5	No	Hypothermia (< 36.5)	Normal CRT (< 3 seconds)	Normal (> or = 90%)	Hypoglycemia (< 2.5)	7	7-28
N154	38	Female	3	SVD	No	Yes	nurse attendant	No	Yes	Yes	Yes	Ambulance	37.9	< 3	64	6.6	applicable	Yes	No	No	No	No	No	No	No	Alive	1	> or = 37	> or = 2.5	No	Fever (> 37.5)	Normal CRT (< 3 seconds)	Hypoxia (< 90%)	Normal (2.5 - 8.3)	4	2 - 6
N155	37	Male	2.9	SVD	Yes	Yes	registered nurse	Yes	No	No	No	Ambulance	36.8	< 3	95	4.9	applicable	Yes	Yes	No	No	No	No	No	No	Alive	0	> or = 37	> or = 2.5	No	Normal (36.5 - 37.5)	Normal CRT (< 3 seconds)	Normal (> or = 90%)	Normal (2.5 - 8.3)	0	0-1
N156	39	Female	3	C/S	No	Yes	nurse attendant	Yes	Yes	Yes	Yes	Ambulance	37	< 3	97	4.3	applicable	Yes	Yes	No	Yes	Yes	Yes	Yes	No	Alive	0	> or = 37	> or = 2.5	No	Normal (36.5 - 37.5)	Normal CRT (< 3 seconds)	Normal (> or = 90%)	Normal (2.5 - 8.3)	0	0-1
N157	39	Female	2.5	C/S	Yes	Yes	registered nurse	Yes	Yes	Yes	Yes	Ambulance	37.5	> 3	85	2.6	applicable	Yes	No	No	Yes	Yes	Yes	Yes	Yes	dead	2	> or = 37	> or = 2.5	No	Normal (36.5 - 37.5)	Prolonged CRT (> 3 seconds)	Hypoxia (< 90%)	Normal (2.5 - 8.3)	0	0-1
N158	28	Male	0.9	SVD	Yes	Yes	nurse attendant	Yes	No	Yes	Yes	Ambulance	36.2	< 3	93	5.6	applicable	Yes	Yes	No	No	No	No	Yes	Yes	Alive	1	28 - 33	< 1.0	No	Hypothermia (< 36.5)	Normal CRT (< 3 seconds)	Normal (> or = 90%)	Normal (2.5 - 8.3)	0	0-1
N159	38	Female	2.1	C/S	No	Yes	registered nurse	No	No	No	No	Ambulance	36.7	< 3	98	5.6	applicable	Yes	Yes	No	Yes	Yes	Yes	Yes	Yes	Alive	0	> or = 37	1.5 - 2.4	No	Normal (36.5 - 37.5)	Normal CRT (< 3 seconds)	Normal (> or = 90%)	Normal (2.5 - 8.3)	4	2 - 6
N160	29	Male	1.6	SVD	Yes	Yes	registered nurse	Yes	Yes	Yes	Yes	Ambulance	36.3	> 3	77	0.9	applicable	Yes	Yes	No	No	No	Yes	No	Yes	dead	4	28 - 33	1.5 - 2.4	Yes	Hypothermia (< 36.5)	Prolonged CRT (> 3 seconds)	Hypoxia (< 90%)	Hypoglycemia (< 2.5)	6	2 - 6
N161	29	Male	1.6	SVD	Yes	Yes	registered nurse	Yes	Yes	Yes	Yes	Ambulance	36.3	> 3	77	0.9	applicable	Yes	Yes	No	No	No	Yes	No	Yes	dead	4	28 - 33	1.5 - 2.4	Yes	Hypothermia (< 36.5)	Prolonged CRT (> 3 seconds)	Hypoxia (< 90%)	Hypoglycemia (< 2.5)	6	2 - 6
N162	38	Male	2.8	C/S	Yes	Yes	registered nurse	Yes	No	No	No	Ambulance	36.7	< 3	98	3.6	applicable	Yes	Yes	No	Yes	No	No	No	No	Alive	0	> or = 37	> or = 2.5	No	Normal (36.5 - 37.5)	Normal CRT (< 3 seconds)	Normal (> or = 90%)	Normal (2.5 - 8.3)	5	2 - 6
N163	34	Female	2.4	SVD	No	Yes	registered nurse	No	No	No	No	Ambulance	36	< 3	92	6	applicable	Yes	Yes	No	Yes	Yes	Yes	Yes	Yes	Alive	1	34 - 36	1.5 - 2.4	No	Hypothermia (< 36.5)	Normal CRT (< 3 seconds)	Normal (> or = 90%)	Normal (2.5 - 8.3)	2	2 - 6
N164	24	Male	1.1	SVD	No	Yes	nurse attendant	No	No	No	No	Ambulance	35.8	< 3	79	6.2	not applicable	not applicable	not applicable	not applicable	not applicable	not applicable	not applicable	not applicable	not applicable	Alive	2	< 28	1.0 - 1.4	No	Hypothermia (< 36.5)	Normal CRT (< 3 seconds)	Hypoxia (< 90%)	Normal (2.5 - 8.3)	1	0-1
N165	32	Female	1.9	SVD	Yes	Yes	registered nurse	Yes	No	No	No	Ambulance	36.6	< 3	96	4.7	applicable	Yes	No	No	No	Yes	Yes	Yes	Yes	Alive	0	28 - 33	1.5 - 2.4	No	Normal (36.5 - 37.5)	Normal CRT (< 3 seconds)	Normal (> or = 90%)	Normal (2.5 - 8.3)	0	0-1
N166	37	Male	3.3	SVD	Yes	Yes	registered nurse	Yes	No	Yes	No	Ambulance	37.9	< 3	99	6.5	applicable	Yes	Yes	No	No	Yes	Yes	Yes	No	Alive	0	> or = 37	> or = 2.5	Yes	Fever (> 37.5)	Normal CRT (< 3 seconds)	Normal (> or = 90%)	Normal (2.5 - 8.3)	3	2 - 6
N167	36	Male	2.2	SVD	Yes	Yes	registered nurse	No	No	No	No	Ambulance	36.4	< 3	95	10.5	applicable	Yes	No	No	Yes	Yes	Yes	Yes	Yes	Alive	1	34 - 36	1.5 - 2.4	No	Hypothermia (< 36.5)	Normal CRT (< 3 seconds)	Normal (> or = 90%)	Hyperglycemia (> 8.3)	1	0-1
N168	28	Male	0.8	SVD	No	Yes	registered nurse	Yes	No	Yes	No	Ambulance	34	> 3	45	29	applicable	Yes	No	No	No	Yes	Yes	Yes	Yes	dead	3	28 - 33	< 1.0	Yes	Hypothermia (< 36.5)	Prolonged CRT (> 3 seconds)	Hypoxia (< 90%)	Hyperglycemia (> 8.3)	0	0-1
N169	39	Male	3.4	SVD	Yes	Yes	doctor	Yes	Yes	Yes	Yes	Ambulance	37	< 3	93	5	applicable	Yes	Yes	No	No	No	Yes	Yes	No	Alive	0	> or = 37	> or = 2.5	No	Normal (36.5 - 37.5)	Normal CRT (< 3 seconds)	Normal (> or = 90%)	Normal (2.5 - 8.3)	0	0-1
N170	38	Female	3.5	C/S	No	Yes	registered nurse	Yes	No	No	No	Ambulance	37.3	< 3	97	5	applicable	Yes	Yes	No	Yes	Yes	Yes	Yes	No	Alive	0	> or = 37	> or = 2.5	No	Normal (36.5 - 37.5)	Normal CRT (< 3 seconds)	Normal (> or = 90%)	Normal (2.5 - 8.3)	0	0-1
N171	31	Male	1.8	SVD	No	Yes	registered nurse	No	No	No	No	Ambulance	36.5	< 3	94	5.2	applicable	Yes	No	No	No	Yes	Yes	Yes	No	Alive	0	28 - 33	1.5 - 2.4	No	Normal (36.5 - 37.5)	Normal CRT (< 3 seconds)	Normal (> or = 90%)	Normal (2.5 - 8.3)	0	0-1
N172	26	Male	1	Breech delivery	Yes	Yes	registered nurse	Yes	No	No	No	Ambulance	35.8	< 3	88	2.7	applicable	Yes	No	No	No	Yes	Yes	Yes	Yes	dead	2	< 28	1.0 - 1.4	Yes	Hypothermia (< 36.5)	Normal CRT (< 3 seconds)	Hypoxia (< 90%)	Normal (2.5 - 8.3)	0	0-1
N173	28	Female	0.9	SVD	No	Yes	registered nurse	Yes	No	Yes	Yes	Ambulance	36.7	< 3	96	4.9	applicable	Yes	Yes	No	Yes	No	No	Yes	Yes	Alive	0	28 - 33	< 1.0	No	Normal (36.5 - 37.5)	Normal CRT (< 3 seconds)	Normal (> or = 90%)	Normal (2.5 - 8.3)	0	0-1
N174	39	Male	4.6	SVD	Yes	Yes	registered nurse	Yes	No	No	No	Ambulance	36.7	< 3	94	3.8	applicable	Yes	Yes	No	Yes	No	No	Yes	Yes	Alive	0	> or = 37	> or = 2.5	Yes	Normal (36.5 - 37.5)	Normal CRT (< 3 seconds)	Normal (> or = 90%)	Normal (2.5 - 8.3)	0	0-1
N175	26	Male	0.8	SVD	Yes	Yes	registered nurse	Yes	No	No	No	Ambulance	34.8	< 3	90	1.8	applicable	Yes	Yes	No	No	Yes	Yes	Yes	Yes	dead	2	< 28	< 1.0	Yes	Hypothermia (< 36.5)	Normal CRT (< 3 seconds)	Normal (> or = 90%)	Hypoglycemia (< 2.5)	0	0-1
N176	38	Male	2.9	SVD	No	Yes	nurse attendant	No	Yes	Yes	Yes	Ambulance	36.9	< 3	95	10.1	applicable	Yes	Yes	No	No	No	No	No	No	Alive	0	> or = 37	> or = 2.5	No	Normal (36.5 - 37.5)	Normal CRT (< 3 seconds)	Normal (> or = 90%)	Hyperglycemia (> 8.3)	5	2 - 6
N177	39	Male	2.9	SVD	No	Yes	registered nurse	No	No	No	Yes	Ambulance	36	< 3	96	4.5	applicable	Yes	No	No	Yes	Yes	Yes	Yes	Yes	dead	1	> or = 37	> or = 2.5	No	Hypothermia (< 36.5)	Normal CRT (< 3 seconds)	Normal (> or = 90%)	Normal (2.5 - 8.3)	0	0-1
N178	25	Male	1	SVD	Yes	Yes	registered nurse	No	No	No	No	Ambulance	35.8	> 3	70	3.5	applicable	Yes	Yes	No	Yes	No	Yes	No	Yes	dead	3	< 28	1.0 - 1.4	No	Hypothermia (< 36.5)	Prolonged CRT (> 3 seconds)	Hypoxia (< 90%)	Normal (2.5 - 8.3)	1	0-1
N179	39	Male	3.8	SVD	No	No	registered nurse	No	No	No	No	Ambulance	36.4	< 3	97	4.8	applicable	Yes	Yes	No	Yes	Yes	Yes	No	No	Alive	1	> or = 37	> or = 2.5	No	Hypothermia (< 36.5)	Normal CRT (< 3 seconds)	Normal (> or = 90%)	Normal (2.5 - 8.3)	0	0-1
N180	24	Female	1.3	SVD	Yes	No	registered nurse	No	No	No	No	Ambulance	35.9	< 3	82	1.7	applicable	Yes	Yes	No	Yes	No	Yes	Yes	No	dead	3	< 28	1.0 - 1.4	No	Hypothermia (< 36.5)	Normal CRT (< 3 seconds)	Hypoxia (< 90%)	Hypoglycemia (< 2.5)	0	0-1
N181	40	Female	3.8	SVD	No	Yes	family member	No	not applicable	not applicable	not applicable	private car/taxi	37	< 3	93	3.2	not applicable	not applicable	not applicable	not applicable	not applicable	not applicable	not applicable	not applicable	not applicable	Alive	0	> or = 37	> or = 2.5	No	Normal (36.5 - 37.5)	Normal CRT (< 3 seconds)	Normal (> or = 90%)	Normal (2.5 - 8.3)	8	7-28
N182	35	Female	2.37	C/S	No	Yes	family member	No	not applicable	not applicable	not applicable	private car/taxi	37.6	< 3	96	5.5	not applicable	not applicable	not applicable	not applicable	not applicable	not applicable	not applicable	not applicable	not applicable	Alive	0	34 - 36	1.5 - 2.4	No	Fever (> 37.5)	Normal CRT (< 3 seconds)	Normal (> or = 90%)	Normal (2.5 - 8.3)	0	0-1
N183	40	Male	4.2	C/S	Yes	Yes	nurse attendant	No	No	Yes	Yes	Ambulance	38.4	< 3	96	5.6	applicable	Yes	No	No	No	No	Yes	Yes	No	Alive	0	> or = 37	> or = 2.5	No	Fever (> 37.5)	Normal CRT (< 3 seconds)	Normal (> or = 90%)	Normal (2.5 - 8.3)	0	0-1
N184	40	Male	2.6	SVD	No	Yes	registered nurse	No	Yes	Yes	Yes	Ambulance	37.3	< 3	74	6.5	applicable	Yes	No	No	Yes	Yes	Yes	Yes	Yes	dead	1	> or = 37	> or = 2.5	No	Normal (36.5 - 37.5)	Normal CRT (< 3 seconds)	Hypoxia (< 90%)	Normal (2.5 - 8.3)	1	0-1
N185	35	Male	2.6	C/S	No	Yes	registered nurse	No	Yes	Yes	Yes	Ambulance	36.6	< 3	86	7	applicable	Yes	Yes	No	Yes	No	Yes	No	Yes	Alive	1	34 - 36	> or = 2.5	Yes	Normal (36.5 - 37.5)	Normal CRT (< 3 seconds)	Hypoxia (< 90%)	Normal (2.5 - 8.3)	0	0-1
N186	36	Male	2.3	Breech delivery	Yes	Yes	registered nurse	Yes	Yes	Yes	Yes	Ambulance	36.7	< 3	97	5.8	applicable	No	not applicable	No	Yes	Yes	Yes	No	No	Alive	0	34 - 36	1.5 - 2.4	No	Normal (36.5 - 37.5)	Normal CRT (< 3 seconds)	Normal (> or = 90%)	Normal (2.5 - 8.3)	1	0-1
N187	36	Female	2.1	SVD	Yes	Yes	registered nurse	Yes	Yes	Yes	Yes	Ambulance	36.7	< 3	99	5.1	applicable	Yes	No	No	Yes	Yes	Yes	Yes	Yes	Alive	0	34 - 36	1.5 - 2.4	No	Normal (36.5 - 37.5)	Normal CRT (< 3 seconds)	Normal (> or = 90%)	Normal (2.5 - 8.3)	1	0-1
N188	39	Male	3	SVD	No	Yes	registered nurse	No	Yes	Yes	No	Ambulance	35.7	< 3	64	1.9	applicable	Yes	Yes	No	No	Yes	Yes	Yes	No	dead	3	> or = 37	> or = 2.5	No	Hypothermia (< 36.5)	Normal CRT (< 3 seconds)	Hypoxia (< 90%)	Hypoglycemia (< 2.5)	2	2 - 6
N189	32	Male	3.3	SVD	Yes	Yes	registered nurse	No	No	No	No	Ambulance	38.3	> 3	72	0.9	applicable	Yes	Yes	No	Yes	Yes	No	Yes	Yes	Alive	3	28 - 33	> or = 2.5	No	Fever (> 37.5)	Prolonged CRT (> 3 seconds)	Hypoxia (< 90%)	Hypoglycemia (< 2.5)	2	2 - 6
N190	39	Female	3.5	SVD	No	Yes	registered nurse	No	No	Yes	Yes	Ambulance	36.1	< 3	99	4	applicable	Yes	Yes	No	Yes	Yes	Yes	Yes	Yes	Alive	1	> or = 37	> or = 2.5	No	Hypothermia (< 36.5)	Normal CRT (< 3 seconds)	Normal (> or = 90%)	Normal (2.5 - 8.3)	0	0-1
N191	26	Female	0.9	SVD	No	Yes	registered nurse	Yes	Yes	Yes	Yes	Ambulance	37.5	< 3	82	2.4	applicable	Yes	Yes	No	Yes	Yes	No	Yes	Yes	Alive	2	< 28	< 1.0	Yes	Normal (36.5 - 37.5)	Normal CRT (< 3 seconds)	Hypoxia (< 90%)	Hypoglycemia (< 2.5)	0	0-1
N192	39	Female	2.8	SVD	No	Yes	registered nurse	Yes	No	No	Yes	Ambulance	36.4	< 3	94	10.1	applicable	Yes	Yes	No	Yes	Yes	Yes	Yes	Yes	Alive	1	> or = 37	> or = 2.5	No	Hypothermia (< 36.5)	Normal CRT (< 3 seconds)	Normal (> or = 90%)	Hyperglycemia (> 8.3)	6	2 - 6
N193	40	Female	3	C/S	No	Yes	doctor	Yes	No	Yes	Yes	Ambulance	36.7	< 3	94	2.1	applicable	Yes	No	No	Yes	Yes	Yes	Yes	Yes	Alive	1	> or = 37	> or = 2.5	No	Normal (36.5 - 37.5)	Normal CRT (< 3 seconds)	Normal (> or = 90%)	Hypoglycemia (< 2.5)	1	0-1
N194	31	Male	0.9	SVD	No	Yes	nurse attendant	Yes	No	Yes	Yes	Ambulance	36.6	< 3	97	3.5	applicable	Yes	Yes	No	Yes	Yes	No	Yes	Yes	Alive	0	28 - 33	< 1.0	Yes	Normal (36.5 - 37.5)	Normal CRT (< 3 seconds)	Normal (> or = 90%)	Normal (2.5 - 8.3)	0	0-1
N195	28	Male	1.5	SVD	No	Yes	nurse attendant	Yes	No	No	Yes	Ambulance	37.4	< 3	96	3.2	applicable	Yes	No	No	Yes	Yes	No	Yes	Yes	Alive	0	28 - 33	1.5 - 2.4	Yes	Normal (36.5 - 37.5)	Normal CRT (< 3 seconds)	Normal (> or = 90%)	Normal (2.5 - 8.3)	0	0-1
N196	40	Female	4	C/S	No	Yes	nurse attendant	No	Yes	Yes	Yes	Ambulance	35.9	< 3	96	3.8	applicable	Yes	Yes	No	Yes	Yes	Yes	Yes	Yes	Alive	1	> or = 37	> or = 2.5	No	Hypothermia (< 36.5)	Normal CRT (< 3 seconds)	Normal (> or = 90%)	Normal (2.5 - 8.3)	1	0-1
N197	38	Female	3	SVD	No	Yes	registered nurse	Yes	Yes	Yes	Yes	Ambulance	37.2	< 3	96	4.8	applicable	Yes	Yes	No	No	No	No	Yes	No	Alive	0	> or = 37	> or = 2.5	Yes	Normal (36.5 - 37.5)	Normal CRT (< 3 seconds)	Normal (> or = 90%)	Normal (2.5 - 8.3)	1	0-1
N198	25	Female	0.7	SVD	No	Yes	registered nurse	No	No	No	No	Ambulance	36	< 3	99	7.3	applicable	Yes	Yes	No	No	Yes	Yes	Yes	No	dead	1	< 28	< 1.0	No	Hypothermia (< 36.5)	Normal CRT (< 3 seconds)	Normal (> or = 90%)	Normal (2.5 - 8.3)	0	0-1
N199	39	Female	1.1	SVD	No	Yes	nurse attendant	No	No	Yes	Yes	Ambulance	37.08	< 3	96	2.8	applicable	Yes	Yes	No	Yes	Yes	Yes	Yes	Yes	Alive	0	> or = 37	1.0 - 1.4	Yes	Normal (36.5 - 37.5)	Normal CRT (< 3 seconds)	Normal (> or = 90%)	Normal (2.5 - 8.3)	0	0-1
N200	24	Male	1	SVD	No	Yes	nurse attendant	No	No	No	Yes	Ambulance	30.1	< 3	84	0.8	applicable	Yes	Yes	No	Yes	Yes	Yes	Yes	Yes	dead	3	< 28	1.0 - 1.4	Yes	Hypothermia (< 36.5)	Normal CRT (< 3 seconds)	Hypoxia (< 90%)	Hypoglycemia (< 2.5)	0	0-1
N201	37	Female	2.8	Vacuum assisted delivery	Yes	Yes	registered nurse	Yes	Yes	Yes	Yes	Ambulance	37	< 3	95	4.8	applicable	Yes	No	No	Yes	Yes	Yes	Yes	Yes	Alive	0	> or = 37	> or = 2.5	Yes	Normal (36.5 - 37.5)	Normal CRT (< 3 seconds)	Normal (> or = 90%)	Normal (2.5 - 8.3)	7	7-28
N202	40	Female	3	SVD	No	Yes	family member	No	No	No	No	Ambulance	37.6	< 3	66	11.7	applicable	Yes	Yes	No	No	Yes	No	Yes	No	Alive	1	> or = 37	> or = 2.5	No	Fever (> 37.5)	Normal CRT (< 3 seconds)	Hypoxia (< 90%)	Hyperglycemia (> 8.3)	5	2 - 6
N203	39	Male	3.2	SVD	No	Yes	nurse attendant	Yes	No	No	Yes	Ambulance	37	< 3	98	6.5	applicable	Yes	No	No	No	No	No	Yes	Yes	Alive	0	> or = 37	> or = 2.5	Yes	Normal (36.5 - 37.5)	Normal CRT (< 3 seconds)	Normal (> or = 90%)	Normal (2.5 - 8.3)	3	2 - 6
N204	37	Female	3	SVD	No	Yes	family member	No	not applicable	not applicable	not applicable	private car/taxi	35.6	< 3	96	2.9	not applicable	not applicable	not applicable	not applicable	not applicable	not applicable	not applicable	not applicable	not applicable	Alive	1	> or = 37	> or = 2.5	No	Hypothermia (< 36.5)	Normal CRT (< 3 seconds)	Normal (> or = 90%)	Normal (2.5 - 8.3)	2	2 - 6
N205	37	Male	2.5	SVD	No	Yes	family member	No	not applicable	not applicable	not applicable	public transport	36.6	< 3	97	1.8	not applicable	not applicable	not applicable	not applicable	not applicable	not applicable	not applicable	not applicable	not applicable	Alive	1	> or = 37	> or = 2.5	No	Normal (36.5 - 37.5)	Normal CRT (< 3 seconds)	Normal (> or = 90%)	Hypoglycemia (< 2.5)	1	0-1
N206	39	Female	4.1	SVD	No	Yes	family member	No	not applicable	not applicable	not applicable	private car/taxi	38.7	< 3	98	5.5	not applicable	not applicable	not applicable	not applicable	not applicable	not applicable	not applicable	not applicable	not applicable	Alive	0	> or = 37	> or = 2.5	No	Fever (> 37.5)	Normal CRT (< 3 seconds)	Normal (> or = 90%)	Normal (2.5 - 8.3)	1	0-1
N207	34	Female	2.5	SVD	No	Yes	registered nurse	No	No	No	No	Ambulance	36.4	> 3	94	11.2	applicable	Yes	Yes	No	Yes	No	No	No	Yes	Alive	2	34 - 36	> or = 2.5	No	Hypothermia (< 36.5)	Prolonged CRT (> 3 seconds)	Normal (> or = 90%)	Hyperglycemia (> 8.3)	5	2 - 6
N208	32	Male	1	SVD	No	Yes	registered nurse	Yes	No	No	No	Ambulance	36.7	< 3	96	3.6	applicable	Yes	Yes	No	Yes	Yes	Yes	Yes	No	Alive	0	28 - 33	1.0 - 1.4	No	Normal (36.5 - 37.5)	Normal CRT (< 3 seconds)	Normal (> or = 90%)	Normal (2.5 - 8.3)	0	0-1
N209	32	Male	1.4	SVD	No	Yes	registered nurse	Yes	No	No	No	Ambulance	36.3	< 3	95	2.9	applicable	Yes	Yes	No	Yes	Yes	Yes	Yes	No	Alive	1	28 - 33	1.0 - 1.4	No	Hypothermia (< 36.5)	Normal CRT (< 3 seconds)	Normal (> or = 90%)	Normal (2.5 - 8.3)	0	0-1
N210	40	Female	4	SVD	No	Yes	nurse attendant	No	Yes	Yes	Yes	Ambulance	36.23	< 3	98	3.4	applicable	Yes	Yes	No	Yes	Yes	Yes	Yes	Yes	dead	1	> or = 37	> or = 2.5	No	Hypothermia (< 36.5)	Normal CRT (< 3 seconds)	Normal (> or = 90%)	Normal (2.5 - 8.3)	5	2 - 6
N211	37	Male	2	C/S	No	Yes	registered nurse	Yes	Yes	Yes	Yes	Ambulance	36.8	< 3	100	4.8	applicable	Yes	Yes	No	Yes	Yes	Yes	Yes	Yes	Alive	0	> or = 37	1.5 - 2.4	Yes	Normal (36.5 - 37.5)	Normal CRT (< 3 seconds)	Normal (> or = 90%)	Normal (2.5 - 8.3)	0	0-1
N212	32	Male	1.9	SVD	No	Yes	nurse attendant	No	No	No	No	Ambulance	36.4	< 3	90	2.9	applicable	Yes	Yes	No	No	Yes	Yes	Yes	Yes	Alive	1	28 - 33	1.5 - 2.4	No	Hypothermia (< 36.5)	Normal CRT (< 3 seconds)	Normal (> or = 90%)	Normal (2.5 - 8.3)	1	0-1
N213	28	Male	1.3	SVD	No	Yes	registered nurse	Yes	Yes	Yes	Yes	Ambulance	38.1	< 3	67	4.3	applicable	Yes	Yes	No	No	No	Yes	Yes	Yes	dead	1	28 - 33	1.0 - 1.4	Yes	Fever (> 37.5)	Normal CRT (< 3 seconds)	Hypoxia (< 90%)	Normal (2.5 - 8.3)	2	2 - 6
N214	37	Female	1.7	C/S	Yes	Yes	registered nurse	Yes	No	Yes	No	Ambulance	36	< 3	95	1.9	applicable	Yes	No	No	Yes	No	Yes	No	No	dead	2	> or = 37	1.5 - 2.4	Yes	Hypothermia (< 36.5)	Normal CRT (< 3 seconds)	Normal (> or = 90%)	Hypoglycemia (< 2.5)	1	0-1
N215	32	Male	1.3	C/S	No	Yes	nurse attendant	No	Yes	No	Yes	Ambulance	36.5	< 3	96	5.2	applicable	Yes	No	No	Yes	No	Yes	No	Yes	Alive	0	28 - 33	1.0 - 1.4	Yes	Normal (36.5 - 37.5)	Normal CRT (< 3 seconds)	Normal (> or = 90%)	Normal (2.5 - 8.3)	0	0-1
N216	37	Female	2.7	SVD	No	Yes	nurse attendant	Yes	Yes	Yes	Yes	Ambulance	37	< 3	98	5.4	applicable	Yes	No	No	No	Yes	No	Yes	No	Alive	0	> or = 37	> or = 2.5	Yes	Normal (36.5 - 37.5)	Normal CRT (< 3 seconds)	Normal (> or = 90%)	Normal (2.5 - 8.3)	0	0-1
N217	28	Female	0.9	SVD	Yes	Yes	registered nurse	No	No	No	Yes	Ambulance	36.1	< 3	89	5.2	applicable	Yes	Yes	No	Yes	Yes	Yes	Yes	No	Alive	2	28 - 33	< 1.0	Yes	Hypothermia (< 36.5)	Normal CRT (< 3 seconds)	Hypoxia (< 90%)	Normal (2.5 - 8.3)	0	0-1
N218	38	Male	3.1	SVD	No	Yes	registered nurse	No	No	No	No	Ambulance	38.9	< 3	98	4.3	applicable	Yes	No	No	No	Yes	Yes	Yes	Yes	dead	0	> or = 37	> or = 2.5	No	Fever (> 37.5)	Normal CRT (< 3 seconds)	Normal (> or = 90%)	Normal (2.5 - 8.3)	0	0-1
N219	34	Female	2.2	SVD	No	Yes	family member	No	not applicable	not applicable	not applicable	private car/taxi	38.25	< 3	95	5.6	not applicable	not applicable	not applicable	not applicable	not applicable	not applicable	not applicable	not applicable	not applicable	Alive	0	34 - 36	1.5 - 2.4	No	Fever (> 37.5)	Normal CRT (< 3 seconds)	Normal (> or = 90%)	Normal (2.5 - 8.3)	7	7-28
N220	40	Male	2.5	SVD	No	Yes	nurse attendant	No	Yes	Yes	Yes	Ambulance	39.19	> 3	47	15.6	applicable	Yes	Yes	No	No	No	No	No	No	dead	2	> or = 37	> or = 2.5	No	Fever (> 37.5)	Prolonged CRT (> 3 seconds)	Hypoxia (< 90%)	Hyperglycemia (> 8.3)	1	0-1
N221	37	Female	1.5	C/S	No	Yes	nurse attendant	No	Yes	Yes	Yes	Ambulance	38.8	< 3	98	8.1	applicable	Yes	Yes	No	Yes	No	Yes	No	Yes	Alive	0	> or = 37	1.5 - 2.4	Yes	Fever (> 37.5)	Normal CRT (< 3 seconds)	Normal (> or = 90%)	Normal (2.5 - 8.3)	0	0-1
N222	25	Female	0.8	SVD	No	Yes	registered nurse	No	No	No	No	Ambulance	33.2	< 3	96	6.9	not applicable	not applicable	not applicable	not applicable	not applicable	not applicable	not applicable	not applicable	not applicable	Alive	1	< 28	< 1.0	No	Hypothermia (< 36.5)	Normal CRT (< 3 seconds)	Normal (> or = 90%)	Normal (2.5 - 8.3)	0	0-1
N223	39	Male	2.4	C/S	No	Yes	registered nurse	Yes	No	No	No	Ambulance	36.7	< 3	95	5.3	applicable	Yes	No	No	Yes	Yes	Yes	Yes	Yes	dead	0	> or = 37	1.5 - 2.4	No	Normal (36.5 - 37.5)	Normal CRT (< 3 seconds)	Normal (> or = 90%)	Normal (2.5 - 8.3)	2	2 - 6
N224	36	Male	3	SVD	No	Yes	family member	No	not applicable	not applicable	not applicable	public transport	37.8	< 3	95	5.6	not applicable	not applicable	not applicable	not applicable	not applicable	not applicable	not applicable	not applicable	not applicable	Alive	0	34 - 36	> or = 2.5	No	Fever (> 37.5)	Normal CRT (< 3 seconds)	Normal (> or = 90%)	Normal (2.5 - 8.3)	2	2 - 6
N225	28	Female	1.3	SVD	No	Yes	registered nurse	Yes	Yes	Yes	Yes	Ambulance	36.5	< 3	67	3.6	applicable	Yes	No	No	Yes	Yes	Yes	Yes	Yes	Alive	1	28 - 33	1.0 - 1.4	Yes	Normal (36.5 - 37.5)	Normal CRT (< 3 seconds)	Hypoxia (< 90%)	Normal (2.5 - 8.3)	0	0-1
N226	38	Male	2.75	SVD	No	Yes	family member	No	not applicable	not applicable	not applicable	private car/taxi	39.1	< 3	80	5	not applicable	not applicable	not applicable	not applicable	not applicable	not applicable	not applicable	not applicable	not applicable	Alive	1	> or = 37	> or = 2.5	No	Fever (> 37.5)	Normal CRT (< 3 seconds)	Hypoxia (< 90%)	Normal (2.5 - 8.3)	3	2 - 6
N227	39	Female	3	SVD	No	Yes	family member	No	not applicable	not applicable	not applicable	private car/taxi	38.2	< 3	91	3.5	not applicable	not applicable	not applicable	not applicable	not applicable	not applicable	not applicable	not applicable	not applicable	Alive	0	> or = 37	> or = 2.5	No	Fever (> 37.5)	Normal CRT (< 3 seconds)	Normal (> or = 90%)	Normal (2.5 - 8.3)	0	0-1
N228	32	Male	2.1	SVD	No	Yes	others	No	not applicable	not applicable	not applicable	private car/taxi	35.2	< 3	97	4	not applicable	not applicable	not applicable	not applicable	not applicable	not applicable	not applicable	not applicable	not applicable	Alive	1	28 - 33	1.5 - 2.4	No	Hypothermia (< 36.5)	Normal CRT (< 3 seconds)	Normal (> or = 90%)	Normal (2.5 - 8.3)	15	7-28
N229	39	Male	3	C/S	No	Yes	nurse attendant	Yes	Yes	Yes	Yes	Ambulance	36.3	< 3	92	5.5	applicable	Yes	Yes	No	Yes	Yes	Yes	Yes	Yes	Alive	1	> or = 37	> or = 2.5	Yes	Hypothermia (< 36.5)	Normal CRT (< 3 seconds)	Normal (> or = 90%)	Normal (2.5 - 8.3)	0	0-1
N230	39	Male	2.8	C/S	Yes	Yes	registered nurse	Yes	Yes	Yes	No	Ambulance	36.8	< 3	96	4.9	applicable	Yes	No	No	No	Yes	Yes	Yes	Yes	Alive	0	> or = 37	> or = 2.5	No	Normal (36.5 - 37.5)	Normal CRT (< 3 seconds)	Normal (> or = 90%)	Normal (2.5 - 8.3)	0	0-1
N231	39	Female	2.5	C/S	Yes	Yes	registered nurse	Yes	Yes	Yes	Yes	Ambulance	36.1	< 3	100	4.7	applicable	Yes	No	No	Yes	Yes	Yes	Yes	Yes	Alive	1	> or = 37	> or = 2.5	Yes	Hypothermia (< 36.5)	Normal CRT (< 3 seconds)	Normal (> or = 90%)	Normal (2.5 - 8.3)	0	0-1
N232	39	Female	3.3	SVD	No	No	nurse attendant	No	Yes	Yes	Yes	Ambulance	38	< 3	79	4.1	applicable	Yes	No	No	Yes	Yes	No	Yes	Yes	Alive	1	> or = 37	> or = 2.5	No	Fever (> 37.5)	Normal CRT (< 3 seconds)	Hypoxia (< 90%)	Normal (2.5 - 8.3)	0	0-1
N233	28	Male	1.6	C/S	No	Yes	family member	No	not applicable	not applicable	not applicable	public transport	37	< 3	96	5.6	not applicable	not applicable	not applicable	not applicable	not applicable	not applicable	not applicable	not applicable	not applicable	Alive	0	28 - 33	1.5 - 2.4	No	Normal (36.5 - 37.5)	Normal CRT (< 3 seconds)	Normal (> or = 90%)	Normal (2.5 - 8.3)	20	7-28
N234	36	Male	1.7	SVD	No	Yes	registered nurse	Yes	Yes	Yes	Yes	Ambulance	37.3	< 3	98	3.1	applicable	Yes	Yes	No	No	Yes	No	Yes	No	Alive	0	34 - 36	1.5 - 2.4	No	Normal (36.5 - 37.5)	Normal CRT (< 3 seconds)	Normal (> or = 90%)	Normal (2.5 - 8.3)	4	2 - 6
N235	39	Female	2.9	SVD	No	Yes	registered nurse	No	No	Yes	Yes	Ambulance	38.3	< 3	98	5.2	applicable	Yes	Yes	No	Yes	Yes	Yes	Yes	Yes	Alive	0	> or = 37	> or = 2.5	Yes	Fever (> 37.5)	Normal CRT (< 3 seconds)	Normal (> or = 90%)	Normal (2.5 - 8.3)	3	2 - 6
N236	36	Male	3.2	SVD	No	Yes	registered nurse	Yes	Yes	Yes	Yes	Ambulance	36.3	< 3	97	3.9	applicable	Yes	Yes	No	Yes	No	No	Yes	Yes	Alive	1	34 - 36	> or = 2.5	No	Hypothermia (< 36.5)	Normal CRT (< 3 seconds)	Normal (> or = 90%)	Normal (2.5 - 8.3)	2	2 - 6
N237	38	Male	2.6	SVD	No	Yes	nurse attendant	No	Yes	Yes	Yes	Ambulance	36.2	< 3	95	4.3	applicable	Yes	Yes	No	Yes	Yes	Yes	Yes	Yes	Alive	1	> or = 37	> or = 2.5	Yes	Hypothermia (< 36.5)	Normal CRT (< 3 seconds)	Normal (> or = 90%)	Normal (2.5 - 8.3)	1	0-1
N238	39	Male	3.1	SVD	No	Yes	registered nurse	No	not applicable	not applicable	not applicable	private car/taxi	39.6	< 3	98	4	not applicable	not applicable	not applicable	not applicable	not applicable	not applicable	not applicable	not applicable	not applicable	Alive	0	> or = 37	> or = 2.5	No	Fever (> 37.5)	Normal CRT (< 3 seconds)	Normal (> or = 90%)	Normal (2.5 - 8.3)	0	0-1
N239	26	Male	1.1	SVD	No	Yes	nurse attendant	No	Yes	Yes	Yes	Ambulance	36.6	< 3	72	2.8	applicable	Yes	Yes	No	Yes	Yes	Yes	Yes	No	dead	1	< 28	1.0 - 1.4	Yes	Normal (36.5 - 37.5)	Normal CRT (< 3 seconds)	Hypoxia (< 90%)	Normal (2.5 - 8.3)	0	0-1
N240	40	Male	3	SVD	No	Yes	registered nurse	No	No	No	No	Ambulance	36.7	< 3	95	4	applicable	Yes	No	No	Yes	Yes	Yes	Yes	Yes	Alive	0	> or = 37	> or = 2.5	No	Normal (36.5 - 37.5)	Normal CRT (< 3 seconds)	Normal (> or = 90%)	Normal (2.5 - 8.3)	1	0-1
N241	28	Male	0.9	SVD	No	Yes	nurse attendant	No	Yes	Yes	Yes	Ambulance	36.9	< 3	90	6.2	applicable	Yes	No	No	No	Yes	Yes	Yes	No	Alive	0	28 - 33	< 1.0	No	Normal (36.5 - 37.5)	Normal CRT (< 3 seconds)	Normal (> or = 90%)	Normal (2.5 - 8.3)	0	0-1
N242	38	Male	3.2	SVD	Yes	Yes	registered nurse	Yes	No	Yes	Yes	Ambulance	38.4	< 3	85	10.8	applicable	Yes	Yes	No	Yes	Yes	No	Yes	Yes	dead	1	> or = 37	> or = 2.5	Yes	Fever (> 37.5)	Normal CRT (< 3 seconds)	Hypoxia (< 90%)	Hyperglycemia (> 8.3)	3	2 - 6
N243	36	Male	2.5	SVD	No	Yes	registered nurse	Yes	No	Yes	Yes	Ambulance	35.7	< 3	99	2.2	applicable	Yes	Yes	No	Yes	No	No	Yes	No	Alive	2	34 - 36	> or = 2.5	No	Hypothermia (< 36.5)	Normal CRT (< 3 seconds)	Normal (> or = 90%)	Hypoglycemia (< 2.5)	5	2 - 6
N244	37	Female	4.2	C/S	No	Yes	registered nurse	No	Yes	Yes	Yes	Ambulance	37.2	< 3	96	5.8	applicable	Yes	Yes	No	Yes	No	Yes	Yes	Yes	Alive	0	> or = 37	> or = 2.5	Yes	Normal (36.5 - 37.5)	Normal CRT (< 3 seconds)	Normal (> or = 90%)	Normal (2.5 - 8.3)	6	2 - 6
N245	40	Male	2	SVD	No	Yes	registered nurse	No	No	No	No	Ambulance	36.6	< 3	96	4.8	applicable	Yes	Yes	No	Yes	Yes	Yes	Yes	No	Alive	0	> or = 37	1.5 - 2.4	No	Normal (36.5 - 37.5)	Normal CRT (< 3 seconds)	Normal (> or = 90%)	Normal (2.5 - 8.3)	8	7-28
N246	39	Male	2	SVD	No	Yes	registered nurse	No	No	No	No	Ambulance	36.2	< 3	96	3.4	applicable	Yes	Yes	No	Yes	No	No	No	No	Alive	1	> or = 37	1.5 - 2.4	No	Hypothermia (< 36.5)	Normal CRT (< 3 seconds)	Normal (> or = 90%)	Normal (2.5 - 8.3)	0	0-1
N247	38	Male	3.4	SVD	Yes	Yes	registered nurse	Yes	Yes	Yes	Yes	Ambulance	37	< 3	92	2.3	not applicable	not applicable	not applicable	not applicable	not applicable	not applicable	not applicable	not applicable	not applicable	Alive	1	> or = 37	> or = 2.5	No	Normal (36.5 - 37.5)	Normal CRT (< 3 seconds)	Normal (> or = 90%)	Hypoglycemia (< 2.5)	3	2 - 6
N248	32	Male	2.4	C/S	No	Yes	registered nurse	Yes	No	No	Yes	Ambulance	36.4	< 3	94	4.2	applicable	Yes	No	No	Yes	Yes	Yes	Yes	Yes	Alive	1	28 - 33	1.5 - 2.4	Yes	Hypothermia (< 36.5)	Normal CRT (< 3 seconds)	Normal (> or = 90%)	Normal (2.5 - 8.3)	2	2 - 6
N249	39	Male	2.1	SVD	No	Yes	registered nurse	No	Yes	No	Yes	Ambulance	36.5	< 3	97	2.6	applicable	Yes	Yes	No	Yes	No	No	No	No	Alive	0	> or = 37	1.5 - 2.4	No	Normal (36.5 - 37.5)	Normal CRT (< 3 seconds)	Normal (> or = 90%)	Normal (2.5 - 8.3)	0	0-1
N250	40	Male	4	C/S	No	Yes	registered nurse	No	No	No	Yes	Ambulance	36.3	< 3	96	2.2	applicable	Yes	Yes	No	Yes	Yes	Yes	Yes	Yes	Alive	2	> or = 37	> or = 2.5	No	Hypothermia (< 36.5)	Normal CRT (< 3 seconds)	Normal (> or = 90%)	Hypoglycemia (< 2.5)	1	0-1
N251	40	Male	4	C/S	No	Yes	registered nurse	No	No	No	Yes	Ambulance	36.3	< 3	96	2.2	applicable	Yes	No	No	No	Yes	Yes	Yes	Yes	Alive	2	> or = 37	> or = 2.5	No	Hypothermia (< 36.5)	Normal CRT (< 3 seconds)	Normal (> or = 90%)	Hypoglycemia (< 2.5)	1	0-1
N252	36	Male	2	SVD	No	Yes	family member	No	No	No	No	Ambulance	36.6	< 3	98	8	applicable	Yes	Yes	No	No	No	No	No	No	Alive	0	34 - 36	1.5 - 2.4	No	Normal (36.5 - 37.5)	Normal CRT (< 3 seconds)	Normal (> or = 90%)	Normal (2.5 - 8.3)	3	2 - 6
N253	40	Male	3.3	SVD	No	Yes	registered nurse	Yes	No	No	No	Ambulance	36.7	< 3	98	5.8	applicable	Yes	Yes	No	No	No	No	Yes	No	Alive	0	> or = 37	> or = 2.5	No	Normal (36.5 - 37.5)	Normal CRT (< 3 seconds)	Normal (> or = 90%)	Normal (2.5 - 8.3)	0	0-1
N254	38	Male	3	SVD	No	Yes	family member	No	not applicable	not applicable	not applicable	public transport	36.9	< 3	94	5.8	not applicable	not applicable	not applicable	not applicable	not applicable	not applicable	not applicable	not applicable	not applicable	Alive	0	> or = 37	> or = 2.5	No	Normal (36.5 - 37.5)	Normal CRT (< 3 seconds)	Normal (> or = 90%)	Normal (2.5 - 8.3)	1	0-1
N255	32	Female	1.6	C/S	No	Yes	registered nurse	Yes	No	No	No	Ambulance	36	< 3	96	5.5	applicable	Yes	No	No	Yes	No	No	Yes	No	dead	1	28 - 33	1.5 - 2.4	No	Hypothermia (< 36.5)	Normal CRT (< 3 seconds)	Normal (> or = 90%)	Normal (2.5 - 8.3)	1	0-1
N256	37	Male	3.2	SVD	Yes	Yes	registered nurse	Yes	No	Yes	Yes	Ambulance	37	< 3	99	6.3	applicable	Yes	Yes	No	No	Yes	Yes	Yes	No	Alive	0	> or = 37	> or = 2.5	Yes	Normal (36.5 - 37.5)	Normal CRT (< 3 seconds)	Normal (> or = 90%)	Normal (2.5 - 8.3)	0	0-1
N257	38	Male	3.5	SVD	No	Yes	registered nurse	Yes	Yes	Yes	Yes	Ambulance	36.2	< 3	98	4.2	applicable	Yes	Yes	No	Yes	Yes	Yes	Yes	Yes	Alive	1	> or = 37	> or = 2.5	No	Hypothermia (< 36.5)	Normal CRT (< 3 seconds)	Normal (> or = 90%)	Normal (2.5 - 8.3)	0	0-1
N258	32	Male	2.6	SVD	No	Yes	nurse attendant	Yes	Yes	Yes	Yes	Ambulance	37.5	< 3	97	4.1	applicable	Yes	Yes	No	No	Yes	No	Yes	No	dead	0	28 - 33	> or = 2.5	No	Normal (36.5 - 37.5)	Normal CRT (< 3 seconds)	Normal (> or = 90%)	Normal (2.5 - 8.3)	0	0-1
N259	37	Female	3.1	SVD	No	Yes	registered nurse	Yes	Yes	Yes	Yes	Ambulance	36.3	< 3	97	3.9	applicable	Yes	Yes	No	Yes	Yes	No	Yes	No	Alive	1	> or = 37	> or = 2.5	No	Hypothermia (< 36.5)	Normal CRT (< 3 seconds)	Normal (> or = 90%)	Normal (2.5 - 8.3)	0	0-1
N260	30	Male	1	SVD	No	Yes	registered nurse	Yes	Yes	Yes	Yes	Ambulance	36	< 3	95	3.1	applicable	Yes	Yes	No	Yes	Yes	No	Yes	No	Alive	1	28 - 33	1.0 - 1.4	No	Hypothermia (< 36.5)	Normal CRT (< 3 seconds)	Normal (> or = 90%)	Normal (2.5 - 8.3)	0	0-1
N261	32	Female	2.5	SVD	No	Yes	family member	No	not applicable	not applicable	not applicable	private car/taxi	36.7	< 3	98	4.2	not applicable	not applicable	not applicable	not applicable	not applicable	not applicable	not applicable	not applicable	not applicable	Alive	0	28 - 33	> or = 2.5	No	Normal (36.5 - 37.5)	Normal CRT (< 3 seconds)	Normal (> or = 90%)	Normal (2.5 - 8.3)	1	0-1
N262	39	Female	4.1	SVD	No	Yes	registered nurse	No	No	No	No	Ambulance	36.3	< 3	98	5.7	applicable	Yes	No	No	No	Yes	Yes	Yes	No	Alive	1	> or = 37	> or = 2.5	No	Hypothermia (< 36.5)	Normal CRT (< 3 seconds)	Normal (> or = 90%)	Normal (2.5 - 8.3)	0	0-1
N263	40	Female	3.3	SVD	No	Yes	registered nurse	No	No	No	Yes	Ambulance	37.3	< 3	98	4.8	applicable	Yes	Yes	No	Yes	No	Yes	No	Yes	dead	0	> or = 37	> or = 2.5	No	Normal (36.5 - 37.5)	Normal CRT (< 3 seconds)	Normal (> or = 90%)	Normal (2.5 - 8.3)	7	7-28
N264	40	Male	3	SVD	No	Yes	registered nurse	No	No	No	Yes	Ambulance	37.8	< 3	94	3.8	applicable	Yes	Yes	No	Yes	No	Yes	No	Yes	Alive	0	> or = 37	> or = 2.5	No	Fever (> 37.5)	Normal CRT (< 3 seconds)	Normal (> or = 90%)	Normal (2.5 - 8.3)	3	2 - 6
N265	38	Male	3.7	SVD	Yes	Yes	registered nurse	No	No	Yes	Yes	Ambulance	37	< 3	97	3.9	applicable	Yes	No	No	No	No	No	No	No	Alive	0	> or = 37	> or = 2.5	Yes	Normal (36.5 - 37.5)	Normal CRT (< 3 seconds)	Normal (> or = 90%)	Normal (2.5 - 8.3)	0	0-1
N266	31	Female	1.5	SVD	No	Yes	registered nurse	Yes	No	Yes	No	Ambulance	38.1	< 3	93	4.3	applicable	Yes	No	No	No	Yes	Yes	Yes	Yes	Alive	0	28 - 33	1.5 - 2.4	Yes	Fever (> 37.5)	Normal CRT (< 3 seconds)	Normal (> or = 90%)	Normal (2.5 - 8.3)	0	0-1
N267	28	Female	1.6	C/S	Yes	Yes	registered nurse	No	No	Yes	Yes	Ambulance	37.7	< 3	99	3.9	applicable	Yes	Yes	No	Yes	Yes	Yes	Yes	No	Alive	0	28 - 33	1.5 - 2.4	Yes	Fever (> 37.5)	Normal CRT (< 3 seconds)	Normal (> or = 90%)	Normal (2.5 - 8.3)	0	0-1
N268	38	Female	1.4	SVD	Yes	Yes	registered nurse	Yes	No	No	No	Ambulance	36.9	< 3	94	4.2	applicable	Yes	Yes	No	Yes	Yes	Yes	Yes	Yes	Alive	0	> or = 37	1.0 - 1.4	No	Normal (36.5 - 37.5)	Normal CRT (< 3 seconds)	Normal (> or = 90%)	Normal (2.5 - 8.3)	1	0-1
N269	30	Female	1.5	SVD	Yes	Yes	registered nurse	No	No	No	No	Ambulance	37	< 3	94	4	applicable	Yes	Yes	No	Yes	Yes	Yes	No	No	Alive	0	28 - 33	1.5 - 2.4	No	Normal (36.5 - 37.5)	Normal CRT (< 3 seconds)	Normal (> or = 90%)	Normal (2.5 - 8.3)	1	0-1
N270	38	Female	2.6	SVD	No	Yes	nurse attendant	Yes	Yes	Yes	Yes	Ambulance	34.8	< 3	98	5.7	applicable	Yes	Yes	No	Yes	No	No	Yes	No	Alive	1	> or = 37	> or = 2.5	No	Hypothermia (< 36.5)	Normal CRT (< 3 seconds)	Normal (> or = 90%)	Normal (2.5 - 8.3)	0	0-1
N271	38	Male	3.1	SVD	No	Yes	registered nurse	No	Yes	Yes	Yes	Ambulance	36	< 3	96	4.6	applicable	Yes	No	No	Yes	Yes	No	Yes	No	Alive	1	> or = 37	> or = 2.5	No	Hypothermia (< 36.5)	Normal CRT (< 3 seconds)	Normal (> or = 90%)	Normal (2.5 - 8.3)	0	0-1
N272	28	Male	1.8	SVD	Yes	Yes	registered nurse	No	No	No	No	Ambulance	36	< 3	97	2.2	applicable	Yes	Yes	No	Yes	Yes	Yes	No	No	Alive	2	28 - 33	1.5 - 2.4	No	Hypothermia (< 36.5)	Normal CRT (< 3 seconds)	Normal (> or = 90%)	Hypoglycemia (< 2.5)	0	0-1
N273	40	Female	3.1	SVD	No	Yes	registered nurse	No	Yes	No	Yes	Ambulance	38.7	< 3	94	2	applicable	Yes	Yes	No	Yes	Yes	Yes	Yes	Yes	Alive	1	> or = 37	> or = 2.5	No	Fever (> 37.5)	Normal CRT (< 3 seconds)	Normal (> or = 90%)	Hypoglycemia (< 2.5)	0	0-1
N274	30	Male	1.5	SVD	No	Yes	registered nurse	No	No	No	No	Ambulance	35.9	< 3	94	0.9	applicable	Yes	No	No	No	Yes	Yes	Yes	Yes	dead	2	28 - 33	1.5 - 2.4	Yes	Hypothermia (< 36.5)	Normal CRT (< 3 seconds)	Normal (> or = 90%)	Hypoglycemia (< 2.5)	0	0-1
N275	39	Female	3.3	C/S	No	Yes	nurse attendant	Yes	I don't know	I don't know	No	Ambulance	36	< 3	98	8.1	applicable	Yes	Yes	No	No	Yes	No	Yes	No	Alive	1	> or = 37	> or = 2.5	No	Hypothermia (< 36.5)	Normal CRT (< 3 seconds)	Normal (> or = 90%)	Normal (2.5 - 8.3)	1	0-1
N276	38	Male	2	C/S	No	Yes	doctor	Yes	not applicable	not applicable	not applicable	private car/taxi	35.3	> 3	72	5.5	not applicable	not applicable	not applicable	not applicable	not applicable	not applicable	not applicable	not applicable	not applicable	dead	3	> or = 37	1.5 - 2.4	No	Hypothermia (< 36.5)	Prolonged CRT (> 3 seconds)	Hypoxia (< 90%)	Normal (2.5 - 8.3)	0	0-1
N277	39	Female	3.5	SVD	No	Yes	registered nurse	No	No	Yes	Yes	Ambulance	36.9	< 3	99	7.3	applicable	Yes	No	No	Yes	Yes	Yes	No	No	Alive	0	> or = 37	> or = 2.5	No	Normal (36.5 - 37.5)	Normal CRT (< 3 seconds)	Normal (> or = 90%)	Normal (2.5 - 8.3)	5	2 - 6
N278	34	Male	1.7	C/S	No	Yes	registered nurse	Yes	No	No	No	Ambulance	36.4	< 3	96	4.1	applicable	Yes	No	No	No	Yes	Yes	Yes	No	Alive	1	34 - 36	1.5 - 2.4	No	Hypothermia (< 36.5)	Normal CRT (< 3 seconds)	Normal (> or = 90%)	Normal (2.5 - 8.3)	0	0-1
N279	26	Male	1	SVD	No	Yes	nurse attendant	No	No	Yes	No	Ambulance	36.9	< 3	97	4.1	applicable	Yes	No	No	Yes	Yes	Yes	No	Yes	dead	0	< 28	1.0 - 1.4	No	Normal (36.5 - 37.5)	Normal CRT (< 3 seconds)	Normal (> or = 90%)	Normal (2.5 - 8.3)	1	0-1
N280	39	Female	3.3	SVD	Yes	Yes	registered nurse	No	No	No	No	Ambulance	37.9	< 3	97	3.3	applicable	Yes	Yes	No	Yes	Yes	Yes	Yes	No	Alive	0	> or = 37	> or = 2.5	No	Fever (> 37.5)	Normal CRT (< 3 seconds)	Normal (> or = 90%)	Normal (2.5 - 8.3)	0	0-1
N281	32	Male	1	SVD	Yes	Yes	registered nurse	Yes	No	No	No	Ambulance	35.9	< 3	77	1.9	applicable	Yes	Yes	No	Yes	No	No	No	No	dead	3	28 - 33	1.0 - 1.4	No	Hypothermia (< 36.5)	Normal CRT (< 3 seconds)	Hypoxia (< 90%)	Hypoglycemia (< 2.5)	0	0-1
N282	39	Female	3.1	SVD	Yes	Yes	registered nurse	Yes	No	No	No	Ambulance	37.7	< 3	79	7.4	applicable	Yes	Yes	No	Yes	No	No	No	No	Alive	1	> or = 37	> or = 2.5	No	Fever (> 37.5)	Normal CRT (< 3 seconds)	Hypoxia (< 90%)	Normal (2.5 - 8.3)	6	2 - 6
N283	39	Male	2.5	SVD	No	Yes	registered nurse	Yes	No	I don't know	I don't know	Ambulance	37.2	< 3	98	4.6	applicable	Yes	No	No	No	Yes	No	Yes	Yes	Alive	0	> or = 37	> or = 2.5	No	Normal (36.5 - 37.5)	Normal CRT (< 3 seconds)	Normal (> or = 90%)	Normal (2.5 - 8.3)	1	0-1
N284	39	Female	3	SVD	No	Yes	registered nurse	No	Yes	Yes	Yes	Ambulance	37.1	< 3	99	5	applicable	No	not applicable	No	Yes	Yes	Yes	Yes	Yes	Alive	0	> or = 37	> or = 2.5	Yes	Normal (36.5 - 37.5)	Normal CRT (< 3 seconds)	Normal (> or = 90%)	Normal (2.5 - 8.3)	5	2 - 6
N285	28	Male	0.8	C/S	No	Yes	nurse attendant	No	No	No	No	Ambulance	35.5	< 3	83	1.9	applicable	Yes	No	No	Yes	Yes	Yes	Yes	No	dead	3	28 - 33	< 1.0	No	Hypothermia (< 36.5)	Normal CRT (< 3 seconds)	Hypoxia (< 90%)	Hypoglycemia (< 2.5)	0	0-1
N286	38	Female	2.9	SVD	No	Yes	family member	No	not applicable	not applicable	not applicable	private car/taxi	37.1	< 3	96	5	applicable	No	not applicable	No	No	No	No	No	No	Alive	0	> or = 37	> or = 2.5	No	Normal (36.5 - 37.5)	Normal CRT (< 3 seconds)	Normal (> or = 90%)	Normal (2.5 - 8.3)	1	0-1
N287	39	Female	2.6	SVD	No	Yes	family member	No	not applicable	not applicable	not applicable	private car/taxi	36.6	< 3	98	7.3	not applicable	not applicable	not applicable	not applicable	not applicable	not applicable	not applicable	not applicable	not applicable	Alive	0	> or = 37	> or = 2.5	No	Normal (36.5 - 37.5)	Normal CRT (< 3 seconds)	Normal (> or = 90%)	Normal (2.5 - 8.3)	4	2 - 6
N288	41	Female	3	C/S	No	Yes	registered nurse	No	Yes	No	Yes	Ambulance	37.6	> 3	99	3.4	applicable	Yes	Yes	No	No	No	No	No	No	Alive	1	> or = 37	> or = 2.5	No	Fever (> 37.5)	Prolonged CRT (> 3 seconds)	Normal (> or = 90%)	Normal (2.5 - 8.3)	2	2 - 6
N289	38	Female	3.4	SVD	Yes	Yes	registered nurse	No	No	No	No	Ambulance	37.1	< 3	96	3.5	applicable	Yes	Yes	No	No	Yes	Yes	Yes	Yes	dead	0	> or = 37	> or = 2.5	No	Normal (36.5 - 37.5)	Normal CRT (< 3 seconds)	Normal (> or = 90%)	Normal (2.5 - 8.3)	2	2 - 6
N290	38	Male	0.9	Breech delivery	No	Yes	registered nurse	No	Yes	No	No	Ambulance	36.2	< 3	94	3.7	applicable	Yes	No	No	Yes	Yes	Yes	Yes	Yes	dead	1	> or = 37	< 1.0	No	Hypothermia (< 36.5)	Normal CRT (< 3 seconds)	Normal (> or = 90%)	Normal (2.5 - 8.3)	1	0-1
N291	37	Female	3	SVD	No	Yes	family member	No	not applicable	not applicable	not applicable	public transport	36.1	< 3	96	4.3	not applicable	not applicable	not applicable	not applicable	not applicable	not applicable	not applicable	not applicable	not applicable	Alive	1	> or = 37	> or = 2.5	No	Hypothermia (< 36.5)	Normal CRT (< 3 seconds)	Normal (> or = 90%)	Normal (2.5 - 8.3)	0	0-1
N292	26	Female	0.6	SVD	No	Yes	registered nurse	No	Yes	Yes	Yes	Ambulance	35.4	< 3	98	9	applicable	No	not applicable	No	Yes	No	No	Yes	No	Alive	1	< 28	< 1.0	No	Hypothermia (< 36.5)	Normal CRT (< 3 seconds)	Normal (> or = 90%)	Hyperglycemia (> 8.3)	0	0-1
N293	37	Female	1.6	SVD	No	Yes	registered nurse	Yes	No	Yes	No	Ambulance	36.4	< 3	98	7	applicable	Yes	No	No	Yes	No	Yes	Yes	No	Alive	1	> or = 37	1.5 - 2.4	Yes	Hypothermia (< 36.5)	Normal CRT (< 3 seconds)	Normal (> or = 90%)	Normal (2.5 - 8.3)	0	0-1
N294	39	Male	3	SVD	No	Yes	registered nurse	Yes	Yes	No	Yes	Ambulance	36	> 3	87	2.2	applicable	Yes	No	No	No	Yes	No	Yes	No	dead	4	> or = 37	> or = 2.5	No	Hypothermia (< 36.5)	Prolonged CRT (> 3 seconds)	Hypoxia (< 90%)	Hypoglycemia (< 2.5)	0	0-1
N295	40	Male	3.8	SVD	No	Yes	registered nurse	No	Yes	Yes	Yes	Ambulance	36.9	< 3	95	3.6	applicable	Yes	Yes	No	Yes	No	Yes	No	No	dead	0	> or = 37	> or = 2.5	No	Normal (36.5 - 37.5)	Normal CRT (< 3 seconds)	Normal (> or = 90%)	Normal (2.5 - 8.3)	1	0-1
N296	36	Male	2.2	SVD	Yes	Yes	registered nurse	No	No	No	No	Ambulance	37.1	> 3	98	4.6	applicable	Yes	Yes	No	Yes	Yes	Yes	Yes	Yes	Alive	1	34 - 36	1.5 - 2.4	No	Normal (36.5 - 37.5)	Prolonged CRT (> 3 seconds)	Normal (> or = 90%)	Normal (2.5 - 8.3)	1	0-1
N297	36	Female	2	C/S	No	Yes	nurse attendant	No	Yes	Yes	Yes	Ambulance	36.7	< 3	96	5.2	applicable	Yes	No	No	No	No	Yes	No	No	Alive	0	34 - 36	1.5 - 2.4	No	Normal (36.5 - 37.5)	Normal CRT (< 3 seconds)	Normal (> or = 90%)	Normal (2.5 - 8.3)	4	2 - 6
N298	34	Male	2.74	C/S	No	Yes	family member	No	not applicable	not applicable	not applicable	private car/taxi	37.5	< 3	98	4.5	not applicable	not applicable	not applicable	not applicable	not applicable	not applicable	not applicable	not applicable	not applicable	Alive	0	34 - 36	> or = 2.5	No	Normal (36.5 - 37.5)	Normal CRT (< 3 seconds)	Normal (> or = 90%)	Normal (2.5 - 8.3)	7	7-28
N299	26	Female	1.1	Breech delivery	No	No	registered nurse	No	No	No	No	Ambulance	35.9	< 3	90	2.4	applicable	Yes	No	No	Yes	Yes	Yes	Yes	Yes	dead	2	< 28	1.0 - 1.4	No	Hypothermia (< 36.5)	Normal CRT (< 3 seconds)	Normal (> or = 90%)	Hypoglycemia (< 2.5)	1	0-1
N300	38	Male	3	SVD	Yes	Yes	registered nurse	No	No	Yes	Yes	Ambulance	36.7	< 3	97	5.3	applicable	Yes	Yes	No	Yes	No	Yes	No	Yes	Alive	0	> or = 37	> or = 2.5	No	Normal (36.5 - 37.5)	Normal CRT (< 3 seconds)	Normal (> or = 90%)	Normal (2.5 - 8.3)	1	0-1
N301	39	Male	3.1	SVD	Yes	Yes	registered nurse	Yes	Yes	Yes	Yes	Ambulance	36.6	< 3	96	3	applicable	Yes	Yes	No	Yes	Yes	Yes	Yes	Yes	Alive	0	> or = 37	> or = 2.5	Yes	Normal (36.5 - 37.5)	Normal CRT (< 3 seconds)	Normal (> or = 90%)	Normal (2.5 - 8.3)	1	0-1
N302	31	Male	1.5	SVD	No	Yes	nurse attendant	No	Yes	Yes	Yes	Ambulance	36.3	< 3	96	9.1	applicable	Yes	Yes	No	Yes	Yes	Yes	Yes	Yes	dead	1	28 - 33	1.5 - 2.4	No	Hypothermia (< 36.5)	Normal CRT (< 3 seconds)	Normal (> or = 90%)	Hyperglycemia (> 8.3)	0	0-1
N303	28	Female	1.2	SVD	No	Yes	nurse attendant	Yes	Yes	Yes	Yes	Ambulance	35.9	< 3	89	2	applicable	Yes	Yes	No	Yes	Yes	No	Yes	No	Alive	3	28 - 33	1.0 - 1.4	No	Hypothermia (< 36.5)	Normal CRT (< 3 seconds)	Hypoxia (< 90%)	Hypoglycemia (< 2.5)	0	0-1
N304	39	Male	3.2	SVD	No	Yes	nurse attendant	No	No	No	No	Ambulance	36.1	< 3	96	3.8	applicable	Yes	Yes	No	No	Yes	Yes	Yes	Yes	Alive	1	> or = 37	> or = 2.5	No	Hypothermia (< 36.5)	Normal CRT (< 3 seconds)	Normal (> or = 90%)	Normal (2.5 - 8.3)	1	0-1
N305	38	Male	2	SVD	Yes	Yes	nurse attendant	Yes	Yes	I don't know	No	Ambulance	38.4	< 3	95	2.1	applicable	Yes	Yes	No	Yes	Yes	Yes	Yes	Yes	Alive	1	> or = 37	1.5 - 2.4	No	Fever (> 37.5)	Normal CRT (< 3 seconds)	Normal (> or = 90%)	Hypoglycemia (< 2.5)	7	7-28
N306	37	Female	2.1	SVD	No	Yes	family member	No	not applicable	not applicable	not applicable	private car/taxi	38.8	< 3	98	7	not applicable	not applicable	not applicable	not applicable	not applicable	not applicable	not applicable	not applicable	not applicable	Alive	0	> or = 37	1.5 - 2.4	No	Fever (> 37.5)	Normal CRT (< 3 seconds)	Normal (> or = 90%)	Normal (2.5 - 8.3)	3	2 - 6
N307	40	Female	2.9	SVD	No	Yes	registered nurse	No	No	Yes	Yes	Ambulance	37.6	< 3	86	4.7	applicable	Yes	Yes	No	No	No	No	No	No	dead	1	> or = 37	> or = 2.5	No	Fever (> 37.5)	Normal CRT (< 3 seconds)	Hypoxia (< 90%)	Normal (2.5 - 8.3)	2	2 - 6
N308	35	Male	1.5	SVD	Yes	Yes	nurse attendant	No	Yes	Yes	Yes	Ambulance	36	< 3	96	3.9	applicable	Yes	Yes	No	Yes	Yes	Yes	Yes	Yes	dead	1	34 - 36	1.5 - 2.4	No	Hypothermia (< 36.5)	Normal CRT (< 3 seconds)	Normal (> or = 90%)	Normal (2.5 - 8.3)	0	0-1
N309	36	Female	2.5	C/S	No	Yes	registered nurse	Yes	Yes	Yes	Yes	Ambulance	36.7	< 3	92	5.1	applicable	Yes	No	No	No	Yes	Yes	Yes	Yes	Alive	0	34 - 36	> or = 2.5	No	Normal (36.5 - 37.5)	Normal CRT (< 3 seconds)	Normal (> or = 90%)	Normal (2.5 - 8.3)	1	0-1
N310	39	Female	2.5	SVD	No	Yes	registered nurse	No	Yes	No	Yes	Ambulance	37.5	< 3	97	4.5	applicable	Yes	Yes	No	Yes	Yes	Yes	Yes	Yes	Alive	0	> or = 37	> or = 2.5	No	Normal (36.5 - 37.5)	Normal CRT (< 3 seconds)	Normal (> or = 90%)	Normal (2.5 - 8.3)	3	2 - 6
N311	39	Male	2.7	C/S	No	Yes	nurse attendant	Yes	Yes	Yes	Yes	Ambulance	36.5	< 3	86	4	applicable	Yes	Yes	No	Yes	Yes	Yes	Yes	Yes	Alive	1	> or = 37	> or = 2.5	Yes	Normal (36.5 - 37.5)	Normal CRT (< 3 seconds)	Hypoxia (< 90%)	Normal (2.5 - 8.3)	1	0-1
N312	40	Male	3.9	C/S	No	Yes	nurse attendant	No	No	No	No	Ambulance	37.1	< 3	99	5.5	applicable	Yes	No	No	Yes	Yes	Yes	Yes	Yes	Alive	0	> or = 37	> or = 2.5	No	Normal (36.5 - 37.5)	Normal CRT (< 3 seconds)	Normal (> or = 90%)	Normal (2.5 - 8.3)	4	2 - 6
N313	39	Female	3.2	SVD	No	Yes	registered nurse	No	Yes	Yes	Yes	Ambulance	37	< 3	99	6.8	applicable	Yes	Yes	No	Yes	No	No	No	No	Alive	0	> or = 37	> or = 2.5	No	Normal (36.5 - 37.5)	Normal CRT (< 3 seconds)	Normal (> or = 90%)	Normal (2.5 - 8.3)	2	2 - 6
N314	28	Female	0.72	SVD	No	Yes	nurse attendant	No	not applicable	not applicable	not applicable	private car/taxi	35.4	< 3	64	2.1	not applicable	not applicable	not applicable	not applicable	not applicable	not applicable	not applicable	not applicable	not applicable	Alive	3	28 - 33	< 1.0	No	Hypothermia (< 36.5)	Normal CRT (< 3 seconds)	Hypoxia (< 90%)	Hypoglycemia (< 2.5)	1	0-1
N315	30	Male	1.34	SVD	No	Yes	nurse attendant	No	Yes	Yes	Yes	Ambulance	36	< 3	98	4.2	applicable	Yes	Yes	No	No	Yes	No	Yes	No	Alive	1	28 - 33	1.0 - 1.4	Yes	Hypothermia (< 36.5)	Normal CRT (< 3 seconds)	Normal (> or = 90%)	Normal (2.5 - 8.3)	0	0-1
N316	39	Male	3.5	C/S	No	Yes	registered nurse	No	No	Yes	Yes	Ambulance	39.1	< 3	97	5.2	applicable	Yes	No	No	Yes	Yes	Yes	Yes	Yes	Alive	0	> or = 37	> or = 2.5	No	Fever (> 37.5)	Normal CRT (< 3 seconds)	Normal (> or = 90%)	Normal (2.5 - 8.3)	0	0-1
N317	38	Female	1.9	SVD	Yes	Yes	registered nurse	Yes	No	No	No	Ambulance	36.2	< 3	97	4	applicable	Yes	Yes	No	Yes	Yes	Yes	No	No	Alive	1	> or = 37	1.5 - 2.4	No	Hypothermia (< 36.5)	Normal CRT (< 3 seconds)	Normal (> or = 90%)	Normal (2.5 - 8.3)	0	0-1
N318	28	Female	0.7	SVD	No	Yes	nurse attendant	No	not applicable	not applicable	not applicable	private car/taxi	36	< 3	92	2.6	not applicable	not applicable	not applicable	not applicable	not applicable	not applicable	not applicable	not applicable	not applicable	dead	1	28 - 33	< 1.0	No	Hypothermia (< 36.5)	Normal CRT (< 3 seconds)	Normal (> or = 90%)	Normal (2.5 - 8.3)	0	0-1
N319	36	Male	2.7	C/S	Yes	Yes	registered nurse	Yes	Yes	Yes	No	Ambulance	37	< 3	90	7.8	applicable	Yes	No	No	Yes	No	No	No	No	Alive	0	34 - 36	> or = 2.5	Yes	Normal (36.5 - 37.5)	Normal CRT (< 3 seconds)	Normal (> or = 90%)	Normal (2.5 - 8.3)	0	0-1
N320	39	Female	3	C/S	Yes	Yes	registered nurse	No	No	No	Yes	Ambulance	38.1	< 3	92	5.5	applicable	Yes	Yes	No	Yes	Yes	Yes	No	Yes	Alive	0	> or = 37	> or = 2.5	No	Fever (> 37.5)	Normal CRT (< 3 seconds)	Normal (> or = 90%)	Normal (2.5 - 8.3)	3	2 - 6
N321	24	Female	0.5	SVD	No	Yes	registered nurse	No	No	No	No	Ambulance	33.4	< 3	85	8.5	applicable	Yes	No	No	No	No	Yes	Yes	Yes	dead	2	< 28	< 1.0	No	Hypothermia (< 36.5)	Normal CRT (< 3 seconds)	Hypoxia (< 90%)	Hyperglycemia (> 8.3)	1	0-1
N322	38	Female	3.2	SVD	Yes	Yes	registered nurse	Yes	No	No	No	Ambulance	36.7	< 3	88	7.1	applicable	Yes	No	No	No	Yes	Yes	Yes	Yes	Alive	1	> or = 37	> or = 2.5	No	Normal (36.5 - 37.5)	Normal CRT (< 3 seconds)	Hypoxia (< 90%)	Normal (2.5 - 8.3)	0	0-1
N323	38	Male	2.5	SVD	Yes	Yes	registered nurse	Yes	No	No	No	Ambulance	34.6	< 3	96	4.2	applicable	Yes	Yes	No	Yes	Yes	Yes	Yes	Yes	Alive	1	> or = 37	> or = 2.5	No	Hypothermia (< 36.5)	Normal CRT (< 3 seconds)	Normal (> or = 90%)	Normal (2.5 - 8.3)	3	2 - 6
N324	38	Male	2.7	SVD	No	Yes	registered nurse	No	No	No	No	Ambulance	35.7	< 3	96	5	applicable	Yes	No	No	Yes	Yes	Yes	Yes	Yes	Alive	1	> or = 37	> or = 2.5	Yes	Hypothermia (< 36.5)	Normal CRT (< 3 seconds)	Normal (> or = 90%)	Normal (2.5 - 8.3)	1	0-1
N325	31	Female	1.2	SVD	Yes	Yes	nurse attendant	Yes	Yes	No	Yes	Ambulance	36.6	< 3	99	9.7	applicable	Yes	Yes	No	Yes	Yes	Yes	Yes	No	Alive	0	28 - 33	1.0 - 1.4	Yes	Normal (36.5 - 37.5)	Normal CRT (< 3 seconds)	Normal (> or = 90%)	Hyperglycemia (> 8.3)	1	0-1
N326	28	Male	1.9	SVD	Yes	Yes	registered nurse	Yes	No	No	Yes	Ambulance	36.7	< 3	98	5.5	applicable	Yes	Yes	No	Yes	No	No	No	No	Alive	0	28 - 33	1.5 - 2.4	Yes	Normal (36.5 - 37.5)	Normal CRT (< 3 seconds)	Normal (> or = 90%)	Normal (2.5 - 8.3)	0	0-1
N327	40	Male	3.4	SVD	No	Yes	registered nurse	No	Yes	Yes	Yes	Ambulance	36.16	< 3	81	4.9	applicable	Yes	Yes	No	Yes	No	No	Yes	Yes	dead	2	> or = 37	> or = 2.5	No	Hypothermia (< 36.5)	Normal CRT (< 3 seconds)	Hypoxia (< 90%)	Normal (2.5 - 8.3)	1	0-1
N328	40	Male	3	SVD	No	Yes	nurse attendant	No	Yes	Yes	Yes	Ambulance	37.37	< 3	97	4.7	applicable	Yes	Yes	No	Yes	Yes	No	Yes	Yes	dead	0	> or = 37	> or = 2.5	No	Normal (36.5 - 37.5)	Normal CRT (< 3 seconds)	Normal (> or = 90%)	Normal (2.5 - 8.3)	1	0-1
N329	40	Male	3.8	C/S	No	Yes	registered nurse	Yes	Yes	Yes	Yes	Ambulance	37.3	< 3	84	3.9	applicable	Yes	No	No	Yes	Yes	Yes	Yes	Yes	Alive	1	> or = 37	> or = 2.5	Yes	Normal (36.5 - 37.5)	Normal CRT (< 3 seconds)	Hypoxia (< 90%)	Normal (2.5 - 8.3)	5	2 - 6
N330	40	Female	3.4	SVD	No	Yes	registered nurse	No	Yes	Yes	Yes	Ambulance	36.94	< 3	100	4	applicable	Yes	Yes	No	Yes	No	No	Yes	Yes	Alive	0	> or = 37	> or = 2.5	No	Normal (36.5 - 37.5)	Normal CRT (< 3 seconds)	Normal (> or = 90%)	Normal (2.5 - 8.3)	3	2 - 6
N331	39	Male	3.5	SVD	No	Yes	nurse attendant	No	No	Yes	Yes	Ambulance	37.3	< 3	97	5.2	applicable	Yes	No	No	Yes	Yes	Yes	Yes	Yes	Alive	0	> or = 37	> or = 2.5	No	Normal (36.5 - 37.5)	Normal CRT (< 3 seconds)	Normal (> or = 90%)	Normal (2.5 - 8.3)	1	0-1
N332	30	Female	1.7	SVD	No	Yes	registered nurse	No	I don't know	No	Yes	Ambulance	36.2	< 3	88	6.7	applicable	Yes	No	No	No	No	No	Yes	No	Alive	2	28 - 33	1.5 - 2.4	No	Hypothermia (< 36.5)	Normal CRT (< 3 seconds)	Hypoxia (< 90%)	Normal (2.5 - 8.3)	1	0-1
N333	39	Male	3.5	SVD	No	Yes	others	No	Yes	Yes	Yes	Ambulance	38.8	< 3	95	6.7	applicable	No	not applicable	No	Yes	No	Yes	No	No	dead	0	> or = 37	> or = 2.5	Yes	Fever (> 37.5)	Normal CRT (< 3 seconds)	Normal (> or = 90%)	Normal (2.5 - 8.3)	1	0-1
N334	37	Female	2	SVD	No	Yes	registered nurse	No	No	No	Yes	Ambulance	37.1	< 3	99	5.1	applicable	Yes	No	No	No	Yes	Yes	Yes	Yes	Alive	0	> or = 37	1.5 - 2.4	No	Normal (36.5 - 37.5)	Normal CRT (< 3 seconds)	Normal (> or = 90%)	Normal (2.5 - 8.3)	1	0-1
N335	24	Female	0.8	SVD	No	Yes	registered nurse	No	Yes	Yes	Yes	Ambulance	35.2	< 3	94	11.2	applicable	Yes	Yes	No	Yes	No	Yes	Yes	No	dead	1	< 28	< 1.0	Yes	Hypothermia (< 36.5)	Normal CRT (< 3 seconds)	Normal (> or = 90%)	Hyperglycemia (> 8.3)	0	0-1
N336	32	Male	2.4	SVD	No	Yes	registered nurse	Yes	No	No	No	Ambulance	36.8	< 3	96	4.1	applicable	Yes	Yes	No	Yes	Yes	Yes	Yes	Yes	Alive	0	28 - 33	1.5 - 2.4	No	Normal (36.5 - 37.5)	Normal CRT (< 3 seconds)	Normal (> or = 90%)	Normal (2.5 - 8.3)	0	0-1
N337	28	Female	0.8	SVD	No	Yes	registered nurse	No	No	Yes	I don't know	Ambulance	35.1	> 3	80	3.4	applicable	Yes	Yes	No	Yes	No	No	Yes	No	dead	3	28 - 33	< 1.0	No	Hypothermia (< 36.5)	Prolonged CRT (> 3 seconds)	Hypoxia (< 90%)	Normal (2.5 - 8.3)	1	0-1
N338	36	Male	4.5	C/S	Yes	Yes	doctor	Yes	not applicable	not applicable	not applicable	private car/taxi	35.5	< 3	99	5.3	not applicable	not applicable	not applicable	not applicable	not applicable	not applicable	not applicable	not applicable	not applicable	Alive	1	34 - 36	> or = 2.5	Yes	Hypothermia (< 36.5)	Normal CRT (< 3 seconds)	Normal (> or = 90%)	Normal (2.5 - 8.3)	0	0-1
N339	25	Female	0.86	SVD	No	Yes	registered nurse	Yes	No	No	Yes	Ambulance	36.1	< 3	97	2.4	applicable	Yes	No	No	Yes	Yes	Yes	Yes	Yes	dead	2	< 28	< 1.0	No	Hypothermia (< 36.5)	Normal CRT (< 3 seconds)	Normal (> or = 90%)	Hypoglycemia (< 2.5)	0	0-1
N340	32	Female	1.2	SVD	No	Yes	nurse attendant	No	No	No	No	Ambulance	36.8	< 3	98	9.5	applicable	Yes	No	No	No	Yes	Yes	Yes	No	Alive	0	28 - 33	1.0 - 1.4	No	Normal (36.5 - 37.5)	Normal CRT (< 3 seconds)	Normal (> or = 90%)	Hyperglycemia (> 8.3)	1	0-1
N341	42	Male	3.45	SVD	No	Yes	others	No	Yes	Yes	No	Ambulance	36.02	< 3	79	4	applicable	No	not applicable	No	Yes	No	Yes	No	No	Alive	2	> or = 37	> or = 2.5	No	Hypothermia (< 36.5)	Normal CRT (< 3 seconds)	Hypoxia (< 90%)	Normal (2.5 - 8.3)	7	7-28
N342	40	Male	3.2	SVD	No	Yes	nurse attendant	No	No	Yes	Yes	Ambulance	38.02	< 3	96	5.4	applicable	Yes	Yes	No	No	No	No	No	No	Alive	0	> or = 37	> or = 2.5	No	Fever (> 37.5)	Normal CRT (< 3 seconds)	Normal (> or = 90%)	Normal (2.5 - 8.3)	3	2 - 6
N343	38	Female	2.4	SVD	No	Yes	registered nurse	No	No	No	No	Ambulance	36.5	< 3	98	6.2	applicable	Yes	Yes	No	Yes	Yes	Yes	Yes	Yes	Alive	0	> or = 37	1.5 - 2.4	No	Normal (36.5 - 37.5)	Normal CRT (< 3 seconds)	Normal (> or = 90%)	Normal (2.5 - 8.3)	1	0-1
N344	38	Male	3.3	SVD	No	Yes	nurse attendant	No	No	No	No	Ambulance	36.6	< 3	89	5.2	applicable	Yes	Yes	No	Yes	Yes	Yes	Yes	Yes	Alive	1	> or = 37	> or = 2.5	No	Normal (36.5 - 37.5)	Normal CRT (< 3 seconds)	Hypoxia (< 90%)	Normal (2.5 - 8.3)	1	0-1
N345	33	Female	2.65	C/S	Yes	Yes	registered nurse	Yes	not applicable	not applicable	not applicable	public transport	39	< 3	98	6.2	not applicable	not applicable	not applicable	not applicable	not applicable	not applicable	not applicable	not applicable	not applicable	Alive	0	28 - 33	> or = 2.5	Yes	Fever (> 37.5)	Normal CRT (< 3 seconds)	Normal (> or = 90%)	Normal (2.5 - 8.3)	0	0-1
N346	35	Female	1.6	SVD	Yes	Yes	nurse attendant	No	Yes	Yes	Yes	Ambulance	37	< 3	97	4.8	applicable	Yes	Yes	No	No	Yes	Yes	Yes	No	Alive	0	34 - 36	1.5 - 2.4	No	Normal (36.5 - 37.5)	Normal CRT (< 3 seconds)	Normal (> or = 90%)	Normal (2.5 - 8.3)	0	0-1
N347	32	Male	1.7	SVD	No	Yes	nurse attendant	No	No	No	No	Ambulance	35.3	< 3	92	3.4	applicable	Yes	Yes	No	Yes	Yes	Yes	Yes	Yes	Alive	1	28 - 33	1.5 - 2.4	Yes	Hypothermia (< 36.5)	Normal CRT (< 3 seconds)	Normal (> or = 90%)	Normal (2.5 - 8.3)	0	0-1
N348	32	Female	2.2	SVD	No	Yes	nurse attendant	No	No	No	No	Ambulance	34.05	< 3	97	2.8	applicable	Yes	Yes	No	Yes	Yes	Yes	Yes	Yes	Alive	1	28 - 33	1.5 - 2.4	Yes	Hypothermia (< 36.5)	Normal CRT (< 3 seconds)	Normal (> or = 90%)	Normal (2.5 - 8.3)	0	0-1
